# Supplementary material for: Hypoxia-Regulated lncRNA USP2-AS1 Drives Head and Neck Squamous Cell Carcinoma Progression
Source: Cells. 2022 Oct 28;11(21):3407. doi: 10.3390/cells11213407 (PMC9655520; doi:10.3390/cells11213407)
Supplement: Supplementary file 1 [file cells-11-03407-s001.zip]

Archive with 6 entries (4 files):
- cells-1912215-supplementary/
- cells-1912215-supplementary/suppl materials/
- cells-1912215-supplementary/suppl materials/1008 suppl figs.pdf
- cells-1912215-supplementary/suppl materials/Dataset 1.xlsx
- cells-1912215-supplementary/suppl materials/Dataset 2.xlsx
- cells-1912215-supplementary/suppl materials/Table S1.pdf
