# Supplementary material for: Hypoxia-Regulated lncRNA USP2-AS1 Drives Head and Neck Squamous Cell Carcinoma Progression
Source: Cells. 2022 Oct 28;11(21):3407. doi: 10.3390/cells11213407 (PMC9655520; doi:10.3390/cells11213407)
Supplement: Supplementary file 1 [file cells-11-03407-s001.zip › cells-1912215-supplementary/suppl materials/Dataset 1.xlsx]

## Sheet: Hypoxia regulated lncRNAs
GeneID	Length	N-Expression	H-Expression	log2FoldChange(H/N)	Pvalue	Padj	Up/Down-Regulation(H/N)	Symbol	Gene_biotype	Description	Pathway	GO Component	GO Function	GO Process
ENSG00000267469	564	0	45.7118	8.48633	0.029914	0.112071	*	AC005944.1	lncRNA	novel transcript, antisense to AES	-	-	-	-
ENSG00000258808	572	0	20.5562	7.31496	7.84617e-08	1.23442e-06	Up	LINC02310	lncRNA	long intergenic non-protein coding RNA 2310	-	-	-	-
ENSG00000253214	1486	0	19.9541	7.31375	5.9523e-08	9.55433e-07	Up	AC079209.1	lncRNA	novel transcript	-	-	-	-
ENSG00000258667	6542	40.9086	3328.92	7.13446	6.53348e-162	3.10553e-158	Up	HIF1A-AS3	lncRNA	HIF1A antisense RNA 3	-	-	-	-
ENSG00000267069	733	0	11.7587	6.585	7.52394e-06	8.30723e-05	Up	AP005264.1	lncRNA	novel transcript	-	-	-	-
ENSG00000226510	795	0	11.5893	6.5364	7.69088e-06	8.4671e-05	Up	UPK1A-AS1	lncRNA	UPK1A antisense RNA 1	-	-	-	-
ENSG00000205488	8739	0	9.99021	6.27229	5.37392e-05	0.000493357	Up	CALML3-AS1	lncRNA	CALML3 antisense RNA 1	-	-	-	-
ENSG00000258777	4377	62.928	2202.3	5.9171	1.06539e-162	5.78748e-159	Up	HIF1A-AS1	lncRNA	HIF1A antisense RNA 1	-	-	-	-
ENSG00000224459	639	0	6.6965	5.80185	0.000434208	0.00316306	Up	SLC25A34-AS1	lncRNA	SLC25A34 and TMEM82 antisense RNA 1	-	-	-	-
ENSG00000267013	3067	0	5.66341	5.76751	0.00207368	0.0123513	Up	LINC01929	lncRNA	long intergenic non-protein coding RNA 1929	-	-	-	-
ENSG00000280191	713	0	6.3696	5.75035	0.00415648	0.0222737	Up	LINC01669	lncRNA	long intergenic non-protein coding RNA 1669	-	-	-	-
ENSG00000287593	2333	0	6.34511	5.74872	0.000545368	0.00386845	Up	AL022724.3	lncRNA	novel transcript, antisense to ADTRP	-	-	-	-
ENSG00000242428	2203	0	7.06505	5.73041	0.000669657	0.00461061	Up	C3orf67-AS1	lncRNA	C3orf67 antisense RNA 1	-	-	-	-
ENSG00000286739	1441	0	6.58214	5.70145	0.000560308	0.00395904	Up	AC007387.2	lncRNA	novel transcript	-	-	-	-
ENSG00000198221	4011	0.39455	11.8107	5.61805	9.09158e-05	0.000789667	Up	AFDN-DT	lncRNA	AFDN divergent transcript	-	GO:0005575//cellular_component	GO:0003674//molecular_function	GO:0008150//biological_process
ENSG00000240758	662	0	4.67347	5.59581	0.0262168	0.10096	*	AC010655.2	lncRNA	novel transcript	-	-	-	-
ENSG00000285565	1338	0	6.83329	5.50618	0.0298633	0.111935	*	AL671762.1	lncRNA	novel transcript	-	-	-	-
ENSG00000228417	470	0.371366	10.8746	5.4391	0.00026119	0.00201747	Up	AL360182.2	lncRNA	novel transcript	-	-	-	-
ENSG00000261644	2296	0	4.86341	5.3847	0.00322016	0.0178811	Up	AC007728.2	lncRNA	novel transcript, antisense to CYLD and NOD2	-	-	-	-
ENSG00000260911	449	0	5.19068	5.30382	0.00366694	0.0200056	Up	AC135050.3	lncRNA	novel transcript	-	-	-	-
ENSG00000229569	2018	0	5.36195	5.25503	0.0069206	0.0340929	Up	AL356753.1	lncRNA	novel transcript	-	-	-	-
ENSG00000260910	2331	0	4.75977	5.25204	0.00467352	0.0245735	Up	LINC00565	lncRNA	long intergenic non-protein coding RNA 565	-	-	-	-
ENSG00000267666	3319	0	4.33189	5.19016	0.0192103	0.0787741	*	AC004156.1	lncRNA	novel transcript	-	-	-	-
ENSG00000287326	2971	0	3.89795	5.14722	0.0212653	0.0852988	*	AL589787.1	lncRNA	Novel transcript, antisense to C10orf90	-	-	-	-
ENSG00000280095	476	0	4.49092	5.13624	0.0559212	0.183158	*	CU639417.4	lncRNA	novel transcript	-	-	-	-
ENSG00000223734	573	0	4.03098	5.09755	0.00658597	0.0327071	Up	LAPTM4A-DT	lncRNA	LAPTM4A divergent transcript	-	-	-	-
ENSG00000197934	3412	0	4.2405	5.03514	0.00912092	0.0427765	Up	CYYR1-AS1	lncRNA	cysteine and tyrosine rich 1 antisense RNA 1	-	-	-	-
ENSG00000287566	4216	0	3.62607	5.03113	0.0105315	0.0481045	Up	AL732437.3	lncRNA	novel transcript	-	-	-	-
ENSG00000254554	803	0	4.88092	5.02171	0.0661931	0.207901	*	AC080023.1	lncRNA	novel transcript	-	-	-	-
ENSG00000244558	862	0	3.80959	4.97277	0.0133116	0.058404	*	KCNK15-AS1	lncRNA	KCNK15 and WISP2 antisense RNA 1	-	-	-	-
ENSG00000233818	715	2.7652	47.4156	4.91751	6.3971e-12	1.82899e-10	Up	AP000695.2	lncRNA	novel transcript	-	-	-	-
ENSG00000283696	997	0	3.37868	4.91067	0.0340491	0.124519	*	AL592295.4	lncRNA	novel transcript	-	-	-	-
ENSG00000232949	1797	0.39455	7.08614	4.88754	0.00899247	0.0422993	Up	AC002480.2	lncRNA	novel transcript, antisense to STEAP1B	-	-	-	-
ENSG00000241211	1560	3.46156	64.0119	4.84769	8.56044e-08	1.33684e-06	Up	IQCJ-SCHIP1-AS1	lncRNA	IQCJ-SCHIP1 readthrough antisense RNA 1	-	-	-	-
ENSG00000229109	4611	0	3.53771	4.8458	0.0129675	0.0571778	*	AL137847.1	lncRNA	novel transcript	-	-	-	-
ENSG00000287657	540	0	2.97528	4.82929	0.0417138	0.145577	*	AC068228.4	lncRNA	novel transcript	-	-	-	-
ENSG00000269792	647	0	3.02728	4.80845	0.0240872	0.0942423	*	AC011500.3	lncRNA	novel transcript, antisense to EID2B	-	-	-	-
ENSG00000236711	504	0	3.64322	4.80609	0.0158405	0.0672267	*	SMAD9-IT1	lncRNA	SMAD9 intronic transcript 1	-	-	-	-
ENSG00000280890	2941	0	3.0548	4.79538	0.0417268	0.145609	*	ELDR	lncRNA	EGFR long non-coding downstream RNA	-	-	-	-
ENSG00000224429	2220	0	3.67074	4.78849	0.0438973	0.151763	*	LINC00539	lncRNA	long intergenic non-protein coding RNA 539	-	-	-	-
ENSG00000271755	2955	0	3.72122	4.77965	0.0202097	0.0819551	*	AL031118.1	lncRNA	novel transcript	-	-	-	-
ENSG00000255507	791	0	3.31631	4.69502	0.0501369	0.168479	*	UVRAG-DT	lncRNA	UVRAG divergent transcript	-	-	-	-
ENSG00000228768	459	0	3.33007	4.68754	0.0225434	0.0893856	*	AC003101.1	lncRNA	novel transcript	-	-	-	-
ENSG00000234492	3713	0	2.79365	4.65691	0.0561777	0.183713	*	RPL34-AS1	lncRNA	RPL34 antisense RNA 1 (head to head)	-	-	-	-
ENSG00000272312	441	0.39455	5.80135	4.63816	0.00686077	0.0338551	Up	AL133255.1	lncRNA	novel transcript	-	-	-	-
ENSG00000267289	750	0	3.47534	4.62082	0.0566252	0.184827	*	AC008752.3	lncRNA	novel transcript	-	-	-	-
ENSG00000236658	462	0.371366	5.37044	4.59857	0.0178212	0.0741592	*	AL161733.1	lncRNA	novel transcript	-	-	-	-
ENSG00000282859	557	0	2.91443	4.59201	0.06578	0.20698	*	AC003992.1	lncRNA	novel transcript, sense intronic to FOXP2	-	-	-	-
ENSG00000230479	8508	63.6841	848.584	4.53215	1.21595e-126	2.71986e-123	Up	AP000695.1	lncRNA	novel transcript	-	-	-	-
ENSG00000220161	1871	0	3.09795	4.50955	0.0688461	0.213788	*	LINC02076	lncRNA	long intergenic non-protein coding RNA 2076	-	-	-	-
ENSG00000236892	874	0	2.49576	4.50736	0.0705982	0.217689	*	AL357833.1	lncRNA	novel transcript	-	-	-	-
ENSG00000273221	647	0	3.12243	4.50661	0.0747022	0.227105	*	AL355816.2	lncRNA	novel transcript, antisense to CEPT1	-	-	-	-
ENSG00000248362	793	0.371366	5.78947	4.50508	0.00708219	0.0347207	Up	AC011352.1	lncRNA	novel transcript	-	-	-	-
ENSG00000241544	1817	0	3.14995	4.48758	0.0712039	0.219062	*	LINC02029	lncRNA	long intergenic non-protein coding RNA 2029	-	-	-	-
ENSG00000235246	3641	3.46073	34.7825	4.44168	0.0100112	0.0461552	Up	AL020993.1	lncRNA	novel transcript, antisense to TMEM184B	-	-	-	-
ENSG00000229495	2632	0	3.25395	4.43786	0.144687	0.365598	*	AL450327.1	lncRNA	novel transcript	-	-	-	-
ENSG00000270522	262	0	2.0771	4.42298	0.148073	0.371706	*	AL162713.1	lncRNA	novel transcript	-	-	-	-
ENSG00000261888	2656	15.0531	187.22	4.41342	1.46441e-38	3.21882e-36	Up	AC144831.1	lncRNA	novel transcript	-	-	-	-
ENSG00000257696	418	0	2.69304	4.41011	0.0413713	0.144847	*	AC010203.2	lncRNA	novel transcript, antisense to UHRF1BP1L	-	-	-	-
ENSG00000229019	905	0	2.73128	4.39631	0.0848377	0.249848	*	AL161457.1	lncRNA	novel transcript	-	-	-	-
ENSG00000233067	1443	0.395387	5.00565	4.3934	0.0266206	0.102128	*	PTCHD1-AS	lncRNA	PTCHD1 antisense RNA (head to head)	-	-	-	-
ENSG00000288063	1593	0	2.74504	4.38744	0.0454368	0.155937	*	AC099050.1	lncRNA	novel transcript, antisense to RAD54L2and TEX264	-	-	-	-
ENSG00000234394	4384	0	2.15661	4.37317	0.0925513	0.266679	*	AL353608.3	lncRNA	novel transcript	-	-	-	-
ENSG00000259976	15214	147.773	1768.2	4.35783	2.48886e-164	1.57736e-160	Up	AC093010.3	lncRNA	novel transcript	-	-	-	-
ENSG00000287061	1794	0	2.20861	4.34883	0.0956919	0.273018	*	AC124248.2	lncRNA	novel transcript, antisense to BLM	-	-	-	-
ENSG00000245008	1916	0.395387	5.16619	4.34442	0.0130303	0.057399	*	AP001122.1	lncRNA	novel transcript, antisense to FLI1	-	-	-	-
ENSG00000223669	739	0	2.23613	4.32689	0.0942364	0.27004	*	AL357033.2	lncRNA	novel transcript	-	-	-	-
ENSG00000204055	2047	0.790774	8.25735	4.31518	0.00492468	0.0257057	Up	AL158151.1	lncRNA	novel transcript	-	-	-	-
ENSG00000261039	672	0	2.34013	4.27644	0.101048	0.283367	*	LINC02544	lncRNA	long intergenic non-protein coding RNA 2544	-	-	-	-
ENSG00000230432	311	0	2.35389	4.26437	0.0561624	0.183713	*	AC114803.1	lncRNA	novel transcript	-	-	-	-
ENSG00000283317	569	0	2.35389	4.26437	0.0561624	0.183713	*	AL831711.1	lncRNA	novel transcript	-	-	-	-
ENSG00000259969	981	0	2.36764	4.25372	0.0589609	0.19065	*	AL049838.1	lncRNA	novel transcript, overlapping C14orf37	-	-	-	-
ENSG00000269535	1905	0	2.36764	4.25372	0.0589609	0.19065	*	AC010320.5	lncRNA	novel transcript, antisense to ZNF480 and ZNF610	-	-	-	-
ENSG00000225956	446	0	2.39364	4.24121	0.0583603	0.189191	*	AL050320.1	lncRNA	novel transcript	-	-	-	-
ENSG00000185168	2023	0.790774	9.47433	4.22729	0.00716454	0.0350088	Up	LINC00482	lncRNA	long intergenic non-protein coding RNA 482	-	-	-	-
ENSG00000251199	1730	0	2.47164	4.20071	0.116817	0.314863	*	AC015631.1	lncRNA	novel transcript	-	-	-	-
ENSG00000099869	2063	0	2.49916	4.17706	0.11579	0.312958	*	IGF2-AS	lncRNA	IGF2 antisense RNA	-	-	-	-
ENSG00000248309	2350	1.13812	13.2977	4.17192	0.000573263	0.00403395	Up	MEF2C-AS1	lncRNA	MEF2C antisense RNA 1	-	-	-	-
ENSG00000229278	837	0.39455	4.52916	4.1691	0.0274533	0.104624	*	AL133353.1	lncRNA	novel transcript	-	-	-	-
ENSG00000286076	538	0	2.52516	4.16326	0.119015	0.318798	*	AC005050.3	lncRNA	novel transcript	-	-	-	-
ENSG00000245479	1371	0	1.93673	4.14726	0.123374	0.327293	*	LINC01585	lncRNA	long intergenic non-protein coding RNA 1585	-	-	-	-
ENSG00000267852	363	0	1.93673	4.14726	0.123374	0.327293	*	AC119396.2	lncRNA	novel transcript, antisense to ARHGEF18	-	-	-	-
ENSG00000145075	4451	0	1.94898	4.14571	0.126624	0.333264	*	CCDC39	lncRNA	coiled-coil domain containing 39	-	-	-	-
ENSG00000251259	549	0	1.94898	4.14571	0.126624	0.333264	*	AC004069.1	lncRNA	novel transcript	-	-	-	-
ENSG00000180539	4990	0	2.60316	4.1165	0.205374	0.462679	*	C9orf139	lncRNA	chromosome 9 open reading frame 139	-	-	-	-
ENSG00000258736	503	0	2.60316	4.1165	0.205374	0.462679	*	AL583722.3	lncRNA	novel transcript	-	-	-	-
ENSG00000267688	472	0	2.60316	4.1165	0.205374	0.462679	*	KF456478.1	lncRNA	novel transcript, antisense to GNA11	-	-	-	-
ENSG00000285722	2340	0	2.60316	4.1165	0.205374	0.462679	*	AC207130.1	lncRNA	novel transcript	-	-	-	-
ENSG00000177993	2170	0.395387	4.16098	4.10071	0.0469419	0.160062	*	ZNRF3-AS1	lncRNA	ZNRF3 antisense RNA 1	-	-	-	-
ENSG00000243766	3343	0	2.09425	4.04986	0.0844454	0.24902	*	HOTTIP	lncRNA	HOXA distal transcript antisense RNA	-	-	-	-
ENSG00000234336	4123	0.39455	3.70559	4.03956	0.027172	0.103781	*	JAZF1-AS1	lncRNA	JAZF1 antisense RNA 1	-	-	-	-
ENSG00000224658	311	0	2.12025	4.03531	0.0934744	0.268484	*	AL513164.1	lncRNA	novel transcript	-	-	-	-
ENSG00000225930	4260	0	2.12025	4.03531	0.0934744	0.268484	*	LINC02249	lncRNA	long intergenic non-protein coding RNA 2249	-	-	-	-
ENSG00000283294	3505	0	2.14625	4.01925	0.148132	0.371782	*	AP005212.4	lncRNA	novel transcript	-	-	-	-
ENSG00000255008	1482	0	2.14776	4.0077	0.150327	0.375753	*	LINC02739	lncRNA	long intergenic non-protein coding RNA 2739	-	-	-	-
ENSG00000266913	573	0	2.14776	4.0077	0.150327	0.375753	*	LINC01841	lncRNA	long intergenic non-protein coding RNA 1841	-	-	-	-
ENSG00000272386	399	0	2.14776	4.0077	0.150327	0.375753	*	AC015802.5	lncRNA	novel transcript, sense intronic to PRCD	-	-	-	-
ENSG00000288046	4461	0	1.55782	4.007	0.228945	0.497138	*	AL031123.5	lncRNA	novel transcript	-	-	-	-
ENSG00000226377	3214	1.97694	18.488	3.98792	0.000134919	0.00112362	Up	AC084809.1	lncRNA	novel transcript	-	-	-	-
ENSG00000233625	632	0	2.19976	3.97678	0.152762	0.379768	*	AL035045.1	lncRNA	novel transcript	-	-	-	-
ENSG00000253967	2367	0	2.19976	3.97678	0.152762	0.379768	*	AC022730.4	lncRNA	novel transcript	-	-	-	-
ENSG00000241280	1888	0.789099	6.58026	3.97363	0.0120889	0.0539417	*	AC106712.2	lncRNA	novel transcript	-	-	-	-
ENSG00000226747	1179	0	1.62358	3.95674	0.169415	0.40701	*	FSIP2-AS2	lncRNA	FSIP2 antisense RNA 2	-	-	-	-
ENSG00000255345	1897	0	1.62358	3.95674	0.169415	0.40701	*	AP002957.1	lncRNA	novel transcript	-	-	-	-
ENSG00000221857	728	0	1.63734	3.94209	0.16381	0.39788	*	AC020907.2	lncRNA	novel transcript	-	-	-	-
ENSG00000278740	619	0	1.63734	3.94209	0.16381	0.39788	*	AC005332.7	lncRNA	novel transcript	-	-	-	-
ENSG00000223695	510	1.13812	10.3015	3.9393	0.000884082	0.00590309	Up	FO393418.1	lncRNA	novel transcript	-	-	-	-
ENSG00000188660	3507	0	2.27776	3.92418	0.247004	0.522739	*	LINC00319	lncRNA	long intergenic non-protein coding RNA 319	-	-	-	-
ENSG00000260899	883	0	2.27776	3.92418	0.247004	0.522739	*	AC106886.2	lncRNA	novel transcript	-	-	-	-
ENSG00000235389	486	0	1.68934	3.90944	0.170007	0.407823	*	AL583805.2	lncRNA	novel transcript	-	-	-	-
ENSG00000251093	597	0	1.68934	3.90944	0.170007	0.407823	*	AC093281.2	lncRNA	novel transcript	-	-	-	-
ENSG00000286732	1017	0	1.68934	3.90944	0.170007	0.407823	*	AC091181.2	lncRNA	novel transcript, antisense to MSI2	-	-	-	-
ENSG00000250472	881	0.742733	7.34147	3.8994	0.0338385	0.123856	*	TRIM36-IT1	lncRNA	TRIM36 intronic transcript 1	-	-	-	-
ENSG00000274269	572	0	1.7551	3.86122	0.177399	0.419179	*	AL031665.1	lncRNA	novel transcript	-	-	-	-
ENSG00000271208	594	0.765916	7.16905	3.8488	0.0140344	0.0609215	*	Z99289.3	lncRNA	novel transcript, sense intronic LAMA4	-	-	-	-
ENSG00000185186	1342	4.20513	33.2003	3.84746	0.0875706	0.256072	*	LINC00313	lncRNA	long intergenic non-protein coding RNA 313	-	-	-	-
ENSG00000249167	2286	0	1.76885	3.84574	0.118604	0.318103	*	SEMA6A-AS2	lncRNA	SEMA6A antisense RNA 2	-	-	-	-
ENSG00000250155	1924	0	1.76885	3.84574	0.118604	0.318103	*	AC008957.1	lncRNA	novel transcript	-	-	-	-
ENSG00000261061	716	4.25066	36.7189	3.83493	0.000193577	0.00154383	Up	AC092718.4	lncRNA	novel transcript	-	-	-	-
ENSG00000229525	1598	0	1.79637	3.81485	0.272226	0.5558	*	AC053503.1	lncRNA	novel transcript, antisense to DNPEP	-	-	-	-
ENSG00000229660	565	0	1.79637	3.81485	0.272226	0.5558	*	AC004975.2	lncRNA	novel transcript	-	-	-	-
ENSG00000230649	1157	0	1.79637	3.81485	0.272226	0.5558	*	AC024084.2	lncRNA	novel transcript	-	-	-	-
ENSG00000230943	1879	0	1.79637	3.81485	0.272226	0.5558	*	LINC02541	lncRNA	long intergenic non-protein coding RNA 2541	-	-	-	-
ENSG00000237336	722	0	1.79637	3.81485	0.272226	0.5558	*	AL445489.1	lncRNA	novel transcript	-	-	-	-
ENSG00000287609	3859	0	1.79637	3.81485	0.272226	0.5558	*	AL589787.2	lncRNA	novel transcript	-	-	-	-
ENSG00000223774	600	0	1.82085	3.8115	0.189695	0.438688	*	AL513217.1	lncRNA	novel transcript	-	-	-	-
ENSG00000230947	364	0	1.82085	3.8115	0.189695	0.438688	*	AP000356.1	lncRNA	novel transcript	-	-	-	-
ENSG00000259118	796	0	1.82085	3.8115	0.189695	0.438688	*	AL139022.1	lncRNA	novel transcript, antisense to MAX	-	-	-	-
ENSG00000269807	357	0	1.82085	3.8115	0.189695	0.438688	*	AC007292.3	lncRNA	novel transcript, antisense to MPND	-	-	-	-
ENSG00000287085	1843	0	1.82085	3.8115	0.189695	0.438688	*	AC012066.2	lncRNA	novel transcript, antisense to FMNL2	-	-	-	-
ENSG00000287587	1188	0	1.82085	3.8115	0.189695	0.438688	*	AL158216.1	lncRNA	novel transcript	-	-	-	-
ENSG00000268650	855	0	1.84837	3.78041	0.196363	0.448435	*	AC005759.1	lncRNA	novel transcript, antisense to PDE4C	-	-	-	-
ENSG00000273415	1680	0	1.84837	3.78041	0.196363	0.448435	*	LINC02725	lncRNA	long intergenic non-protein coding RNA 2725	-	-	-	-
ENSG00000287180	1927	0	1.84837	3.78041	0.196363	0.448435	*	AC106818.2	lncRNA	novel transcript, antisense to FAM172A	-	-	-	-
ENSG00000253430	508	1.50865	12.434	3.77733	0.000432006	0.00314823	Up	AC011726.2	lncRNA	novel transcript	-	-	-	-
ENSG00000284669	4975	0.742733	6.81917	3.7708	0.0177077	0.0737922	*	AC092053.4	lncRNA	novel transcript, antisense CSRNP1	-	-	-	-
ENSG00000227253	696	0	1.87437	3.76245	0.198046	0.451277	*	AL158834.2	lncRNA	novel transcript	-	-	-	-
ENSG00000269888	248	0	1.87437	3.76245	0.198046	0.451277	*	AC112491.1	lncRNA	novel transcript	-	-	-	-
ENSG00000279636	1126	0	1.87437	3.76245	0.198046	0.451277	*	AL132989.2	lncRNA	long intergenic non-protein coding RNA 216	-	-	-	-
ENSG00000241743	2292	0	1.90037	3.74408	0.204138	0.46063	*	XACT	lncRNA	X active specific transcript	-	-	-	-
ENSG00000261938	329	0	1.90037	3.74408	0.204138	0.46063	*	AC006111.1	lncRNA	novel transcript	-	-	-	-
ENSG00000267729	197	0	1.90037	3.74408	0.204138	0.46063	*	AC010761.6	lncRNA	novel transcript, antisense to TLCD1	-	-	-	-
ENSG00000274331	1708	0	1.90037	3.74408	0.204138	0.46063	*	AL355974.1	lncRNA	novel transcript	-	-	-	-
ENSG00000278013	421	0	1.90037	3.74408	0.204138	0.46063	*	AC245033.2	lncRNA	novel transcript, antisense to CPEB1	-	-	-	-
ENSG00000237341	542	0	1.29819	3.74339	0.289012	0.576901	*	SYP-AS1	lncRNA	SYP antisense RNA 1	-	-	-	-
ENSG00000253197	602	0	1.29819	3.74339	0.289012	0.576901	*	AC117834.1	lncRNA	novel transcript	-	-	-	-
ENSG00000253671	3153	1.5782	12.3594	3.7431	0.0013574	0.00855711	Up	AC027117.1	lncRNA	novel transcript	-	-	-	-
ENSG00000226089	784	0	1.95237	3.70215	0.299058	0.589222	*	AL122017.1	lncRNA	novel transcript, sense intronic to FAM46A	-	-	-	-
ENSG00000234721	2472	0	1.95237	3.70215	0.299058	0.589222	*	LINC02092	lncRNA	long intergenic non-protein coding RNA 2092	-	-	-	-
ENSG00000256443	1831	0	1.95237	3.70215	0.299058	0.589222	*	AP003559.1	lncRNA	novel transcript	-	-	-	-
ENSG00000259791	554	0	1.95237	3.70215	0.299058	0.589222	*	AC092325.1	lncRNA	novel transcript	-	-	-	-
ENSG00000260186	930	0	1.95237	3.70215	0.299058	0.589222	*	LINC02137	lncRNA	long intergenic non-protein coding RNA 2137	-	-	-	-
ENSG00000286118	1857	0	1.95237	3.70215	0.299058	0.589222	*	AC234031.1	lncRNA	novel transcript, antisense to FAM156A	-	-	-	-
ENSG00000286583	2218	0	1.95237	3.70215	0.299058	0.589222	*	AC105101.2	lncRNA	novel transcript, antisense to ZBTB7C	-	-	-	-
ENSG00000286981	962	0	1.95237	3.70215	0.299058	0.589222	*	AL731553.1	lncRNA	novel transcript	-	-	-	-
ENSG00000287475	3557	0	1.95237	3.70215	0.299058	0.589222	*	AL844892.2	lncRNA	novel transcript	-	-	-	-
ENSG00000240032	709	3.71366	30.8183	3.68343	0.000121943	0.00102611	Up	LNCSRLR	lncRNA	lncRNA sorafenib resistance in renal cell carcinoma associated	-	-	-	-
ENSG00000231057	1846	0.39455	3.42334	3.68123	0.0915895	0.264549	*	AC096637.3	lncRNA	novel transcript	-	-	-	-
ENSG00000226605	251	0	1.41746	3.62957	0.231272	0.500461	*	AC092567.1	lncRNA	novel transcript	-	-	-	-
ENSG00000241593	1014	0	1.41746	3.62957	0.231272	0.500461	*	AC099542.1	lncRNA	novel transcript	-	-	-	-
ENSG00000254699	178	0	1.41746	3.62957	0.231272	0.500461	*	LINC02695	lncRNA	long intergenic non-protein coding RNA 2695	-	-	-	-
ENSG00000258240	2158	0	1.41746	3.62957	0.231272	0.500461	*	AC002351.1	lncRNA	novel transcript	-	-	-	-
ENSG00000264083	563	0.39455	2.33674	3.62832	0.16765	0.404099	*	AC005899.2	lncRNA	novel transcript	-	-	-	-
ENSG00000259519	292	0	1.4297	3.62705	0.231744	0.500927	*	AC051619.3	lncRNA	novel transcript, antisense to SHF	-	-	-	-
ENSG00000204949	1347	1.53183	10.2155	3.61838	0.00438071	0.0232687	Up	FAM83A-AS1	lncRNA	FAM83A antisense RNA 1	-	-	-	-
ENSG00000250001	543	0.742733	5.64571	3.61738	0.0199991	0.0812572	*	AC027335.1	lncRNA	novel transcript	-	-	-	-
ENSG00000249021	706	0	1.44346	3.60795	0.171779	0.410512	*	AC008549.2	lncRNA	novel transcript	-	-	-	-
ENSG00000260519	433	0	1.44346	3.60795	0.171779	0.410512	*	AC096734.2	lncRNA	novel transcript, antisense to ATP8A1	-	-	-	-
ENSG00000268204	843	0.790774	5.23007	3.6039	0.0631547	0.200729	*	AC008763.1	lncRNA	novel transcript, antisense to STXBP2	-	-	-	-
ENSG00000225075	449	0	1.45722	3.5918	0.247548	0.523221	*	AL603832.1	lncRNA	novel transcript	-	-	-	-
ENSG00000254396	564	0	1.45722	3.5918	0.247548	0.523221	*	AL355432.1	lncRNA	novel transcript	-	-	-	-
ENSG00000229195	372	0	1.49546	3.56855	0.245346	0.520476	*	AC009495.1	lncRNA	novel transcript	-	-	-	-
ENSG00000253108	582	0	1.49546	3.56855	0.245346	0.520476	*	AC090993.1	lncRNA	novel transcript	-	-	-	-
ENSG00000260777	2736	0	1.49546	3.56855	0.245346	0.520476	*	AC061975.1	lncRNA	novel transcript	-	-	-	-
ENSG00000287055	1628	0	1.49697	3.5519	0.336083	0.631823	*	AL359813.1	lncRNA	novel transcript	-	-	-	-
ENSG00000287643	4683	0	1.49697	3.5519	0.336083	0.631823	*	AC004825.3	lncRNA	novel transcript, antisense to PCNX1	-	-	-	-
ENSG00000223442	472	0	1.50922	3.55131	0.183426	0.428936	*	TH2LCRR	lncRNA	T helper type 2 locus control region associated RNA	-	-	-	-
ENSG00000231609	2069	0.742733	5.28207	3.54831	0.0345731	0.125993	*	AC007098.1	lncRNA	novel transcript, antisense to EHBP1	-	-	-	-
ENSG00000266983	639	0.371366	2.49576	3.54311	0.114656	0.310707	*	AC011444.1	lncRNA	novel transcript, antisense to RFX2	-	-	-	-
ENSG00000264270	566	0	1.52297	3.53168	0.261818	0.542338	*	AC087749.1	lncRNA	novel transcript, antisense to SAP30BP	-	-	-	-
ENSG00000224649	327	0	1.54897	3.51045	0.259518	0.539023	*	AF124730.2	lncRNA	novel transcript, antisense to BACH1	-	-	-	-
ENSG00000269966	732	0	1.54897	3.51045	0.259518	0.539023	*	AL136164.2	lncRNA	novel transcript	-	-	-	-
ENSG00000273920	543	0	1.54897	3.51045	0.259518	0.539023	*	AC103858.2	lncRNA	novel transcript, antisense to TMC3	-	-	-	-
ENSG00000286061	559	0	1.54897	3.51045	0.259518	0.539023	*	RCAN3AS	lncRNA	RCAN3 antisense RNA	-	-	-	-
ENSG00000253100	2086	0	1.56122	3.50748	0.267526	0.549531	*	AC009623.1	lncRNA	novel transcript	-	-	-	-
ENSG00000234471	420	0.395387	2.59977	3.49961	0.121317	0.323064	*	AC147651.3	lncRNA	novel transcript	-	-	-	-
ENSG00000239828	2234	0	1.57497	3.48874	0.264733	0.545856	*	AC063944.1	lncRNA	novel transcript	-	-	-	-
ENSG00000260156	551	0	1.57497	3.48874	0.264733	0.545856	*	AC020763.1	lncRNA	novel transcript, antisense to VAC14	-	-	-	-
ENSG00000287525	904	0	1.57497	3.48874	0.264733	0.545856	*	AL627308.3	lncRNA	novel transcript, antisense to CDC42BPA	-	-	-	-
ENSG00000225572	2494	0	1.62697	3.43952	0.364649	0.661921	*	DOCK4-AS1	lncRNA	DOCK4 antisense RNA 1	-	-	-	-
ENSG00000234378	746	0	1.62697	3.43952	0.364649	0.661921	*	AC098828.2	lncRNA	novel transcript	-	-	-	-
ENSG00000251260	644	0	1.62697	3.43952	0.364649	0.661921	*	WDFY3-AS1	lncRNA	WDFY3 antisense RNA 1	-	-	-	-
ENSG00000261481	498	0	1.62697	3.43952	0.364649	0.661921	*	AC022167.4	lncRNA	novel transcript, antisense to CARHSP1	-	-	-	-
ENSG00000229656	11952	62.6636	379.522	3.42439	8.06184e-05	0.000707663	Up	ITGB1-DT	lncRNA	ITGB1 divergent transcript	-	-	-	-
ENSG00000205611	4613	0	1.03855	3.42081	0.368851	0.664925	*	LINC01597	lncRNA	long intergenic non-protein coding RNA 1597	-	-	-	-
ENSG00000227528	626	0	1.03855	3.42081	0.368851	0.664925	*	DIAPH3-AS1	lncRNA	DIAPH3 antisense RNA 1	-	-	-	-
ENSG00000229558	2234	0	1.03855	3.42081	0.368851	0.664925	*	SACS-AS1	lncRNA	SACS antisense RNA 1	-	-	-	-
ENSG00000230131	1727	0	1.03855	3.42081	0.368851	0.664925	*	LINC02641	lncRNA	long intergenic non-protein coding RNA 2641	-	-	-	-
ENSG00000230898	484	0	1.03855	3.42081	0.368851	0.664925	*	AL596087.3	lncRNA	novel transcript	-	-	-	-
ENSG00000232335	539	0	1.03855	3.42081	0.368851	0.664925	*	AL354864.1	lncRNA	novel transcript	-	-	-	-
ENSG00000237338	500	0	1.03855	3.42081	0.368851	0.664925	*	FTCD-AS1	lncRNA	FTCD antisense RNA 1	-	-	-	-
ENSG00000243818	2651	0	1.03855	3.42081	0.368851	0.664925	*	AC021074.3	lncRNA	novel transcript	-	-	-	-
ENSG00000248893	1187	0	1.03855	3.42081	0.368851	0.664925	*	FAM138E	lncRNA	family with sequence similarity 138 member E	-	-	-	-
ENSG00000255390	820	0	1.03855	3.42081	0.368851	0.664925	*	AC091564.4	lncRNA	novel transcript	-	-	-	-
ENSG00000255811	560	0	1.03855	3.42081	0.368851	0.664925	*	AL121988.1	lncRNA	novel transcript, antisense to GJB4 and GJB3	-	-	-	-
ENSG00000259528	531	0	1.03855	3.42081	0.368851	0.664925	*	AC068397.1	lncRNA	novel transcript, antisense to NEO1	-	-	-	-
ENSG00000261478	1456	0	1.03855	3.42081	0.368851	0.664925	*	AC013391.3	lncRNA	novel transcript	-	-	-	-
ENSG00000268649	594	0	1.03855	3.42081	0.368851	0.664925	*	AL132655.2	lncRNA	novel transcript	-	-	-	-
ENSG00000271938	292	0	1.03855	3.42081	0.368851	0.664925	*	AC103724.4	lncRNA	novel transcript	-	-	-	-
ENSG00000273432	2076	0	1.03855	3.42081	0.368851	0.664925	*	AC004951.4	lncRNA	novel transcript, POLR2J4 pseudogene-RASA4 pseudogene readthrough	-	-	-	-
ENSG00000280179	3241	0	1.03855	3.42081	0.368851	0.664925	*	CU639417.5	lncRNA	uncharacterized CH507-42P11.6	-	-	-	-
ENSG00000286127	1138	0	1.03855	3.42081	0.368851	0.664925	*	AP000553.8	lncRNA	novel transcript	-	-	-	-
ENSG00000286497	1349	0	1.03855	3.42081	0.368851	0.664925	*	AP001924.2	lncRNA	novel transcript	-	-	-	-
ENSG00000205930	5020	7.40874	45.6024	3.42053	4.6318e-11	1.19653e-09	Up	C21orf62-AS1	lncRNA	C21orf62 antisense RNA 1	-	-	-	-
ENSG00000224204	1906	0.395387	2.15661	3.40787	0.144248	0.364777	*	PHEX-AS1	lncRNA	PHEX antisense RNA 1	-	-	-	-
ENSG00000132832	1416	0	1.07831	3.3714	0.301505	0.592305	*	AL139352.1	lncRNA	novel transcript	-	-	-	-
ENSG00000231851	966	0	1.10431	3.34735	0.307315	0.599211	*	MRPS9-AS1	lncRNA	MRPS9 antisense RNA 1	-	-	-	-
ENSG00000232310	2643	0	1.10431	3.34735	0.307315	0.599211	*	AL078590.2	lncRNA	novel transcript	-	-	-	-
ENSG00000256576	1484	1.53351	9.18342	3.34481	0.00318368	0.0177173	Up	LINC02361	lncRNA	long intergenic non-protein coding RNA 2361	-	-	-	-
ENSG00000259005	589	2.32428	14.2567	3.33801	0.0013393	0.00845706	Up	AC005479.1	lncRNA	novel transcript	-	-	-	-
ENSG00000255114	667	2.32428	13.7233	3.32713	0.000560213	0.00395904	Up	AP003392.3	lncRNA	novel transcript, antisense to HYOU1	-	-	-	-
ENSG00000188511	2816	0	1.11806	3.32587	0.308061	0.599474	*	C22orf34	lncRNA	chromosome 22 open reading frame 34	-	-	-	-
ENSG00000234168	650	0	1.11806	3.32587	0.308061	0.599474	*	LINC01039	lncRNA	long intergenic non-protein coding RNA 1039	-	-	-	-
ENSG00000237301	2845	0	1.11806	3.32587	0.308061	0.599474	*	AL121992.1	lncRNA	novel transcript	-	-	-	-
ENSG00000247774	2452	0	1.11806	3.32587	0.308061	0.599474	*	PCED1B-AS1	lncRNA	PCED1B antisense RNA 1	-	-	-	-
ENSG00000253433	519	0	1.11806	3.32587	0.308061	0.599474	*	AC083843.1	lncRNA	novel transcript	-	-	-	-
ENSG00000257530	407	0	1.11806	3.32587	0.308061	0.599474	*	AC048344.1	lncRNA	novel transcript	-	-	-	-
ENSG00000257910	571	0	1.11806	3.32587	0.308061	0.599474	*	AC124784.1	lncRNA	novel transcript, antisense to CSRP2	-	-	-	-
ENSG00000279141	3402	0	1.11806	3.32587	0.308061	0.599474	*	AL590226.2	lncRNA	long intergenic non-protein coding RNA 1451	-	-	-	-
ENSG00000286427	1796	0	1.11806	3.32587	0.308061	0.599474	*	AC009486.2	lncRNA	novel transcript	-	-	-	-
ENSG00000286572	2560	0	1.11806	3.32587	0.308061	0.599474	*	AL592146.2	lncRNA	novel transcript, antisense to SOX13	-	-	-	-
ENSG00000287139	1811	0	1.11806	3.32587	0.308061	0.599474	*	AL513317.1	lncRNA	novel transcript	-	-	-	-
ENSG00000248559	520	0.371366	2.32789	3.31379	0.103707	0.288821	*	AC109454.2	lncRNA	novel transcript	-	-	-	-
ENSG00000245330	1899	1.48547	9.22469	3.31049	0.0121971	0.0543289	*	AP005717.1	lncRNA	novel transcript	-	-	-	-
ENSG00000286085	5188	54.5564	315.153	3.28688	1.78492e-47	5.90204e-45	Up	AL109653.3	lncRNA	novel transcript, antisense to SLITRK2	-	-	-	-
ENSG00000222032	541	0	1.15782	3.27931	0.325147	0.620002	*	AC112721.2	lncRNA	novel protein (LOC728009)	-	-	-	-
ENSG00000203496	727	0	1.17006	3.27601	0.320972	0.615144	*	AL133216.1	lncRNA	novel transcript	-	-	-	-
ENSG00000229188	401	0	1.17006	3.27601	0.320972	0.615144	*	AL050349.1	lncRNA	novel transcript	-	-	-	-
ENSG00000255129	949	0	1.17006	3.27601	0.320972	0.615144	*	AP000880.1	lncRNA	novel transcript	-	-	-	-
ENSG00000255270	506	0	1.17006	3.27601	0.320972	0.615144	*	NAV2-IT1	lncRNA	NAV2 intronic transcript 1	-	-	-	-
ENSG00000259362	3814	0	1.17006	3.27601	0.320972	0.615144	*	AC046168.1	lncRNA	novel transcript	-	-	-	-
ENSG00000261447	965	0	1.17006	3.27601	0.320972	0.615144	*	AL162412.1	lncRNA	novel transcript	-	-	-	-
ENSG00000273176	385	0	1.17006	3.27601	0.320972	0.615144	*	AL008635.1	lncRNA	novel transcript, antisense to TOM1	-	-	-	-
ENSG00000273407	350	0	1.17006	3.27601	0.320972	0.615144	*	AC069294.1	lncRNA	novel transcript, antisense to CYP3A4	-	-	-	-
ENSG00000274723	815	0	1.17006	3.27601	0.320972	0.615144	*	AC079906.1	lncRNA	novel transcript	-	-	-	-
ENSG00000287466	2978	0	1.17006	3.27601	0.320972	0.615144	*	AL355531.1	lncRNA	novel transcript, antisense to MGMT	-	-	-	-
ENSG00000287766	1424	0	1.17006	3.27601	0.320972	0.615144	*	AC006130.3	lncRNA	novel transcript	-	-	-	-
ENSG00000287857	2559	0	1.17006	3.27601	0.320972	0.615144	*	AL592546.3	lncRNA	novel transcript, antisense to NHLRC2	-	-	-	-
ENSG00000284957	710	0.371366	2.39516	3.26868	0.237055	0.508589	*	AF131216.5	lncRNA	novel transcript	-	-	-	-
ENSG00000243150	1671	0.39455	2.41964	3.26765	0.113075	0.307678	*	AC106707.1	lncRNA	novel transcript, antisense to RSRC1	-	-	-	-
ENSG00000265073	442	0.742733	4.48789	3.2659	0.0476389	0.161974	*	AC010761.2	lncRNA	novel transcript, antisense to NEK8	-	-	-	-
ENSG00000267491	945	0.395387	2.4334	3.25705	0.120531	0.321726	*	AC100788.1	lncRNA	novel transcript, antisense to TIMP2	-	-	-	-
ENSG00000287219	485	0.371366	2.44716	3.24398	0.172245	0.411248	*	AL021707.9	lncRNA	novel transcript	-	-	-	-
ENSG00000239911	1064	0.789099	4.72492	3.23165	0.103124	0.287534	*	PRKAG2-AS1	lncRNA	PRKAG2 antisense RNA 1	-	-	-	-
ENSG00000224413	2198	0	1.19758	3.2301	0.416356	0.713814	*	AP001476.1	lncRNA	novel transcript	-	-	-	-
ENSG00000224718	1809	0	1.19758	3.2301	0.416356	0.713814	*	LINC01657	lncRNA	long intergenic non-protein coding RNA 1657	-	-	-	-
ENSG00000224957	4567	0	1.19758	3.2301	0.416356	0.713814	*	LINC01266	lncRNA	long intergenic non-protein coding RNA 1266	-	-	-	-
ENSG00000227964	2326	0	1.19758	3.2301	0.416356	0.713814	*	LINC01429	lncRNA	long intergenic non-protein coding RNA 1429	-	-	-	-
ENSG00000229869	407	0	1.19758	3.2301	0.416356	0.713814	*	AL359878.2	lncRNA	novel transcript	-	-	-	-
ENSG00000229893	1190	0	1.19758	3.2301	0.416356	0.713814	*	AC005091.1	lncRNA	novel transcript, antisense to TAX1BP1	-	-	-	-
ENSG00000233985	1363	0	1.19758	3.2301	0.416356	0.713814	*	LINC01681	lncRNA	long intergenic non-protein coding RNA 1681	-	-	-	-
ENSG00000235740	1892	0	1.19758	3.2301	0.416356	0.713814	*	PHACTR2-AS1	lncRNA	PHACTR2 antisense RNA 1	-	-	-	-
ENSG00000236511	2930	0	1.19758	3.2301	0.416356	0.713814	*	LINC01231	lncRNA	long intergenic non-protein coding RNA 1231	-	-	-	-
ENSG00000254303	790	0	1.19758	3.2301	0.416356	0.713814	*	AC037486.1	lncRNA	novel transcript	-	-	-	-
ENSG00000255980	2376	0	1.19758	3.2301	0.416356	0.713814	*	AP000439.2	lncRNA	uncharacterized LOC102724265	-	-	-	-
ENSG00000256632	567	0	1.19758	3.2301	0.416356	0.713814	*	AC135586.2	lncRNA	novel transcript	-	-	-	-
ENSG00000258791	2084	0	1.19758	3.2301	0.416356	0.713814	*	LINC00520	lncRNA	long intergenic non-protein coding RNA 520	-	-	-	-
ENSG00000259199	834	0	1.19758	3.2301	0.416356	0.713814	*	AC022523.1	lncRNA	novel transcript	-	-	-	-
ENSG00000260183	534	0	1.19758	3.2301	0.416356	0.713814	*	AC108097.1	lncRNA	novel transcript, antisense DYNLRB2	-	-	-	-
ENSG00000261898	480	0	1.19758	3.2301	0.416356	0.713814	*	AC091153.4	lncRNA	novel transcript, antisense to MED11	-	-	-	-
ENSG00000263300	478	0	1.19758	3.2301	0.416356	0.713814	*	AC015853.3	lncRNA	novel transcript, antisense to VPS53	-	-	-	-
ENSG00000264490	1918	0	1.19758	3.2301	0.416356	0.713814	*	BX640514.1	lncRNA	novel transcript	-	-	-	-
ENSG00000266101	573	0	1.19758	3.2301	0.416356	0.713814	*	AC004408.1	lncRNA	novel transcript, antisense to CACNB1	-	-	-	-
ENSG00000268938	352	0	1.19758	3.2301	0.416356	0.713814	*	AC005387.1	lncRNA	novel transcript, antisense to FKBP8	-	-	-	-
ENSG00000270457	338	0	1.19758	3.2301	0.416356	0.713814	*	AC093424.1	lncRNA	novel transcript	-	-	-	-
ENSG00000271945	980	0	1.19758	3.2301	0.416356	0.713814	*	AL355612.1	lncRNA	novel transcript	-	-	-	-
ENSG00000271996	564	0	1.19758	3.2301	0.416356	0.713814	*	AC019080.4	lncRNA	novel transcript, antisense to NFE2L2	-	-	-	-
ENSG00000286411	2091	0	1.19758	3.2301	0.416356	0.713814	*	AC002458.1	lncRNA	novel transcript, antisense to CDK14	-	-	-	-
ENSG00000286480	1171	0	1.19758	3.2301	0.416356	0.713814	*	AC009501.3	lncRNA	novel transcript, antisense to WDPCP	-	-	-	-
ENSG00000286505	2184	0	1.19758	3.2301	0.416356	0.713814	*	AC087468.2	lncRNA	novel transcript, antisense to SLC28A1	-	-	-	-
ENSG00000286852	817	0	1.19758	3.2301	0.416356	0.713814	*	AP000696.3	lncRNA	novel transcript	-	-	-	-
ENSG00000273958	434	0	1.20982	3.22871	0.266456	0.548045	*	AC009560.1	lncRNA	novel transcript	-	-	-	-
ENSG00000287315	4828	1.18449	6.22923	3.21784	0.0195873	0.0799943	*	AL670729.3	lncRNA	novel transcript, antisense to OBSCN	-	-	-	-
ENSG00000279068	566	0	1.22358	3.2047	0.344883	0.641013	*	AC244517.6	lncRNA	novel transcript	-	-	-	-
ENSG00000259370	7427	0	1.23582	3.2013	0.345632	0.641122	*	AC103740.1	lncRNA	novel transcript, antisense to TLN2	-	-	-	-
ENSG00000248323	8410	194.183	1007.68	3.1944	9.34567e-29	1.18856e-26	Up	LUCAT1	lncRNA	lung cancer associated transcript 1	-	-	-	-
ENSG00000231729	394	0.742733	4.1365	3.1801	0.0585521	0.189683	*	ARHGEF9-IT1	lncRNA	ARHGEF9 intronic transcript 1	-	-	-	-
ENSG00000287884	1875	0.790774	4.2925	3.17974	0.116241	0.313777	*	AC005594.1	lncRNA	novel transcript, antisense to DPP9	-	-	-	-
ENSG00000223528	1113	0	1.24958	3.17804	0.346965	0.641624	*	AL359094.1	lncRNA	novel transcript	-	-	-	-
ENSG00000226708	269	0	1.24958	3.17804	0.346965	0.641624	*	AC073409.1	lncRNA	novel transcript	-	-	-	-
ENSG00000227121	1613	0	1.24958	3.17804	0.346965	0.641624	*	LINC02672	lncRNA	long intergenic non-protein coding RNA 2672	-	-	-	-
ENSG00000229246	1391	0	1.24958	3.17804	0.346965	0.641624	*	LINC00377	lncRNA	long intergenic non-protein coding RNA 377	-	-	-	-
ENSG00000231533	4589	0	1.24958	3.17804	0.346965	0.641624	*	AL391840.1	lncRNA	novel transcript	-	-	-	-
ENSG00000237271	810	0	1.24958	3.17804	0.346965	0.641624	*	AC009498.1	lncRNA	novel transcript	-	-	-	-
ENSG00000237737	2371	0	1.24958	3.17804	0.346965	0.641624	*	DCTN1-AS1	lncRNA	DCTN1 antisense RNA 1	-	-	-	-
ENSG00000242078	305	0	1.24958	3.17804	0.346965	0.641624	*	AC084864.1	lncRNA	novel transcript	-	-	-	-
ENSG00000249426	497	0	1.24958	3.17804	0.346965	0.641624	*	AC093206.1	lncRNA	novel transcript	-	-	-	-
ENSG00000250447	1869	0	1.24958	3.17804	0.346965	0.641624	*	LINC02105	lncRNA	long intergenic non-protein coding RNA 2105	-	-	-	-
ENSG00000253259	474	0	1.24958	3.17804	0.346965	0.641624	*	AC103726.1	lncRNA	novel transcript	-	-	-	-
ENSG00000260701	3053	0	1.24958	3.17804	0.346965	0.641624	*	AC025284.1	lncRNA	novel transcript, antisense to ADAMTS18	-	-	-	-
ENSG00000261757	1640	0	1.24958	3.17804	0.346965	0.641624	*	AC005592.1	lncRNA	novel transcript	-	-	-	-
ENSG00000271715	430	0	1.24958	3.17804	0.346965	0.641624	*	AC012640.5	lncRNA	novel transcript	-	-	-	-
ENSG00000278146	249	0	1.24958	3.17804	0.346965	0.641624	*	AC012409.4	lncRNA	novel transcript	-	-	-	-
ENSG00000278936	580	0	1.24958	3.17804	0.346965	0.641624	*	AC244517.4	lncRNA	novel transcript, antisense to PCDHB16, PCDHB9, PCDHB10 and PCDHB11	-	-	-	-
ENSG00000286195	1500	0	1.24958	3.17804	0.346965	0.641624	*	AC007666.2	lncRNA	novel transcript, antisense to CECR2 and SLC25A18	-	-	-	-
ENSG00000288048	2108	0	1.24958	3.17804	0.346965	0.641624	*	AC104088.3	lncRNA	novel transcript	-	-	-	-
ENSG00000288074	3813	0	1.24958	3.17804	0.346965	0.641624	*	AC026341.3	lncRNA	novel transcript	-	-	-	-
ENSG00000287125	1995	1.97442	10.7588	3.17273	0.00717771	0.0350507	Up	AC018695.9	lncRNA	novel transcript, antisense to C16orf74	-	-	-	-
ENSG00000214145	2880	10.3598	55.1785	3.17261	7.53946e-11	1.89865e-09	Up	LINC00887	lncRNA	long intergenic non-protein coding RNA 887	-	-	-	-
ENSG00000259941	2465	0.395387	2.60316	3.15814	0.261915	0.542399	*	AC084782.1	lncRNA	novel transcript	-	-	-	-
ENSG00000254862	1350	0.371366	1.98873	3.1522	0.143222	0.363004	*	LGR4-AS1	lncRNA	LGR4 antisense RNA 1	-	-	-	-
ENSG00000229983	510	0	1.27558	3.15048	0.359342	0.655741	*	AL606468.1	lncRNA	novel transcript	-	-	-	-
ENSG00000269194	520	0.371366	2.00249	3.14069	0.142626	0.361856	*	AC006942.1	lncRNA	novel transcript, antisense to FUZ	-	-	-	-
ENSG00000237595	981	3.06534	16.6931	3.1402	0.000191035	0.00152611	Up	LINC01275	lncRNA	long intergenic non-protein coding RNA 1275	-	-	-	-
ENSG00000273476	448	0.742733	3.63831	3.13968	0.121697	0.323883	*	AL133215.3	lncRNA	novel transcript	-	-	-	-
ENSG00000279685	3016	5.48068	27.7705	3.12719	2.3884e-06	2.91753e-05	Up	MAPT-IT1	lncRNA	MAPT intronic transcript 1	-	-	-	-
ENSG00000267769	510	0.742733	4.32001	3.12323	0.0724366	0.222081	*	AC011498.6	lncRNA	novel transcript, antisense to UBX6	-	-	-	-
ENSG00000286230	2002	0.789099	4.45153	3.12006	0.124997	0.330055	*	AC010327.7	lncRNA	novel transcript	-	-	-	-
ENSG00000204709	466	0	1.30158	3.11878	0.43322	0.7252	*	LINC01556	lncRNA	long intergenic non-protein coding RNA 1556	-	-	-	-
ENSG00000225637	2816	0	1.30158	3.11878	0.43322	0.7252	*	AP001046.1	lncRNA	novel transcript	-	-	-	-
ENSG00000226954	3775	0	1.30158	3.11878	0.43322	0.7252	*	AL023802.1	lncRNA	novel transcript	-	-	-	-
ENSG00000227917	1495	0	1.30158	3.11878	0.43322	0.7252	*	AL449043.1	lncRNA	novel transcript	-	-	-	-
ENSG00000228308	2400	0	1.30158	3.11878	0.43322	0.7252	*	LINC01209	lncRNA	long intergenic non-protein coding RNA 1209	-	-	-	-
ENSG00000228857	578	0	1.30158	3.11878	0.43322	0.7252	*	AC104653.1	lncRNA	novel transcript	-	-	-	-
ENSG00000231393	679	0	1.30158	3.11878	0.43322	0.7252	*	AL357874.2	lncRNA	novel transcript	-	-	-	-
ENSG00000231519	518	0	1.30158	3.11878	0.43322	0.7252	*	AC007285.2	lncRNA	novel transcript	-	-	-	-
ENSG00000234233	626	0	1.30158	3.11878	0.43322	0.7252	*	KCNH1-IT1	lncRNA	KCNH1 intronic transcript 1	-	-	-	-
ENSG00000235743	431	0	1.30158	3.11878	0.43322	0.7252	*	AL139231.1	lncRNA	novel transcript	-	-	-	-
ENSG00000240549	673	0	1.30158	3.11878	0.43322	0.7252	*	THOC7-AS1	lncRNA	THOC7 antisense RNA 1	-	-	-	-
ENSG00000242611	1365	0	1.30158	3.11878	0.43322	0.7252	*	AC093627.6	lncRNA	novel transcript	-	-	-	-
ENSG00000250682	1914	0	1.30158	3.11878	0.43322	0.7252	*	LINC00491	lncRNA	long intergenic non-protein coding RNA 491	-	-	-	-
ENSG00000254760	492	0	1.30158	3.11878	0.43322	0.7252	*	AC008750.1	lncRNA	novel transcript, antisense to SIGLEC10	-	-	-	-
ENSG00000255183	679	0	1.30158	3.11878	0.43322	0.7252	*	LINC02711	lncRNA	long intergenic non-protein coding RNA 2711	-	-	-	-
ENSG00000255794	3444	0	1.30158	3.11878	0.43322	0.7252	*	RMST	lncRNA	rhabdomyosarcoma 2 associated transcript	-	-	-	-
ENSG00000258560	548	0	1.30158	3.11878	0.43322	0.7252	*	AL157912.1	lncRNA	novel transcript, antisense to EVL	-	-	-	-
ENSG00000258716	1954	0	1.30158	3.11878	0.43322	0.7252	*	AL139193.2	lncRNA	novel transcript, antisense to TTC7B	-	-	-	-
ENSG00000261002	823	0	1.30158	3.11878	0.43322	0.7252	*	AC036103.1	lncRNA	novel transcript, antisense to TMEM87A	-	-	-	-
ENSG00000261634	2419	0	1.30158	3.11878	0.43322	0.7252	*	AC026992.2	lncRNA	novel transcript, antisense to PAQR5	-	-	-	-
ENSG00000266357	1342	0	1.30158	3.11878	0.43322	0.7252	*	LINC02074	lncRNA	long intergenic non-protein coding RNA 2074	-	-	-	-
ENSG00000267049	427	0	1.30158	3.11878	0.43322	0.7252	*	AC002398.1	lncRNA	novel transcript	-	-	-	-
ENSG00000271320	660	0	1.30158	3.11878	0.43322	0.7252	*	AC091488.1	lncRNA	novel transcript	-	-	-	-
ENSG00000273523	3433	0	1.30158	3.11878	0.43322	0.7252	*	AL139082.1	lncRNA	novel transcript, antisense to NEK3 & NEK5	-	-	-	-
ENSG00000274979	5309	0	1.30158	3.11878	0.43322	0.7252	*	AC020656.2	lncRNA	novel transcript	-	-	-	-
ENSG00000276508	376	0	1.30158	3.11878	0.43322	0.7252	*	AC243830.3	lncRNA	novel transcript	-	-	-	-
ENSG00000278071	777	0	1.30158	3.11878	0.43322	0.7252	*	AL161669.3	lncRNA	novel transcript	-	-	-	-
ENSG00000278445	662	0	1.30158	3.11878	0.43322	0.7252	*	AL137246.2	lncRNA	novel transcript	-	-	-	-
ENSG00000286234	1314	0	1.30158	3.11878	0.43322	0.7252	*	AC079790.2	lncRNA	novel transcript	-	-	-	-
ENSG00000286568	1555	0	1.30158	3.11878	0.43322	0.7252	*	AC007879.5	lncRNA	novel transcript	-	-	-	-
ENSG00000286751	936	0	1.30158	3.11878	0.43322	0.7252	*	AC140168.1	lncRNA	novel transcript	-	-	-	-
ENSG00000287011	2698	0	1.30158	3.11878	0.43322	0.7252	*	AC003077.1	lncRNA	novel transcript, antisense to DOCK4	-	-	-	-
ENSG00000287114	628	0	1.30158	3.11878	0.43322	0.7252	*	AC104024.3	lncRNA	novel transcript	-	-	-	-
ENSG00000287236	1158	0	1.30158	3.11878	0.43322	0.7252	*	Z73420.2	lncRNA	novel transcript, antisense to ANKRD54	-	-	-	-
ENSG00000287820	2015	0	1.30158	3.11878	0.43322	0.7252	*	AL050338.2	lncRNA	novel transcript	-	-	-	-
ENSG00000287891	1022	0	1.30158	3.11878	0.43322	0.7252	*	Z85996.3	lncRNA	novel transcript	-	-	-	-
ENSG00000287960	2713	0	1.30158	3.11878	0.43322	0.7252	*	AC008567.3	lncRNA	novel transcript	-	-	-	-
ENSG00000267827	579	1.57987	7.73693	3.11458	0.039549	0.140027	*	AC011468.2	lncRNA	novel transcript	-	-	-	-
ENSG00000255520	332	0.371366	2.056	3.10438	0.212094	0.4725	*	AC090589.2	lncRNA	novel transcript	-	-	-	-
ENSG00000230695	131	0.371366	2.08049	3.1004	0.197799	0.450875	*	AC012462.3	lncRNA	novel transcript	-	-	-	-
ENSG00000272384	860	1.97275	9.62808	3.06841	0.0152817	0.0652045	*	AC016405.3	lncRNA	novel transcript	-	-	-	-
ENSG00000273184	11946	521.385	2721.91	3.06655	4.95682e-32	7.91966e-30	Up	AC010655.4	lncRNA	novel transcript, readthrough between HILPDA-METTL2B	-	-	-	-
ENSG00000229839	1684	0.395387	2.16001	3.04842	0.162122	0.394853	*	AC018462.1	lncRNA	novel transcript	-	-	-	-
ENSG00000286360	1200	0.39455	2.14776	3.04798	0.213637	0.474773	*	AC107081.5	lncRNA	novel transcript, antisense to CCT4	-	-	-	-
ENSG00000226431	524	0.39455	1.55782	3.04073	0.289798	0.577893	*	AL121929.2	lncRNA	novel transcript	-	-	-	-
ENSG00000237422	2393	1.55585	7.40383	3.03969	0.0180145	0.0748327	*	AL158071.4	lncRNA	novel transcript	-	-	-	-
ENSG00000234869	2949	17.1468	79.589	3.03761	6.82503e-13	2.17725e-11	Up	AL021392.1	lncRNA	novel transcript	-	-	-	-
ENSG00000257391	2118	0.790774	3.45971	3.0286	0.101008	0.283358	*	AC126763.1	lncRNA	microRNA 3180-4	-	-	-	-
ENSG00000236915	2402	0.789099	3.51019	3.01981	0.141716	0.360388	*	CLCA4-AS1	lncRNA	CLCA4 antisense RNA 1	-	-	-	-
ENSG00000286389	3452	0.789099	3.51019	3.01981	0.141716	0.360388	*	AL731702.1	lncRNA	novel transcript	-	-	-	-
ENSG00000227070	362	0	0.778912	3.0033	0.451128	0.742205	*	EPS15-AS1	lncRNA	EPS15 antisense RNA 1	-	-	-	-
ENSG00000227192	552	0	0.778912	3.0033	0.451128	0.742205	*	AL023581.2	lncRNA	novel transcript	-	-	-	-
ENSG00000230500	745	0	0.778912	3.0033	0.451128	0.742205	*	MKX-AS1	lncRNA	MKX antisense RNA 1	-	-	-	-
ENSG00000230972	762	0	0.778912	3.0033	0.451128	0.742205	*	AP001116.1	lncRNA	novel transcript	-	-	-	-
ENSG00000231201	824	0	0.778912	3.0033	0.451128	0.742205	*	AF127577.2	lncRNA	novel transcript	-	-	-	-
ENSG00000231740	395	0	0.778912	3.0033	0.451128	0.742205	*	AL136985.1	lncRNA	novel transcript	-	-	-	-
ENSG00000240499	743	0	0.778912	3.0033	0.451128	0.742205	*	AC004594.1	lncRNA	novel transcript, antisense to CADPS2	-	-	-	-
ENSG00000288065	1143	0	0.778912	3.0033	0.451128	0.742205	*	AC007881.4	lncRNA	novel transcript, antisense to MCEE	-	-	-	-
ENSG00000259448	2073	1.48547	8.06875	2.9969	0.0380658	0.135966	*	LINC02352	lncRNA	long intergenic non-protein coding RNA 2352	-	-	-	-
ENSG00000276957	536	0.790774	3.56522	2.98971	0.103992	0.289424	*	AL158063.1	lncRNA	novel transcript	-	-	-	-
ENSG00000267601	367	9.2664	35.3533	2.98805	0.000882316	0.00589337	Up	AC022966.2	lncRNA	novel transcript, antisense to TIMP2	-	-	-	-
ENSG00000255446	510	0.789099	2.97528	2.98606	0.156102	0.385375	*	AP003064.2	lncRNA	novel transcript	-	-	-	-
ENSG00000246477	5856	0.789099	3.61722	2.97117	0.0964662	0.274588	*	AF131216.1	lncRNA	uncharacterized LOC101929290	-	-	-	-
ENSG00000262898	2113	1.18365	5.47783	2.96044	0.0528192	0.175155	*	AC139099.2	lncRNA	novel transcript	-	-	-	-
ENSG00000262075	5021	1.57987	6.69953	2.95377	0.029045	0.109657	*	AC174065.1	lncRNA	novel transcript	-	-	-	-
ENSG00000225292	315	0	0.818669	2.94067	0.415836	0.713814	*	AL158212.1	lncRNA	novel transcript	-	-	-	-
ENSG00000262899	821	0	0.818669	2.94067	0.415836	0.713814	*	AC004232.1	lncRNA	novel transcript	-	-	-	-
ENSG00000267304	482	0	0.818669	2.94067	0.415836	0.713814	*	AC004637.1	lncRNA	novel transcript, antisense to PIP5K1C	-	-	-	-
ENSG00000268873	577	0	0.818669	2.94067	0.415836	0.713814	*	AC022601.1	lncRNA	novel transcript, antisense to DTNA	-	-	-	-
ENSG00000270110	1130	0	0.818669	2.94067	0.415836	0.713814	*	AL353593.2	lncRNA	novel transcript, antisense to OBSCN	-	-	-	-
ENSG00000272840	373	0	0.818669	2.94067	0.415836	0.713814	*	AC092902.2	lncRNA	novel transcript	-	-	-	-
ENSG00000226627	2822	0.789099	3.70898	2.93897	0.111475	0.304654	*	SHANK2-AS1	lncRNA	SHANK2 antisense RNA 1	-	-	-	-
ENSG00000130600	2348	39.1286	172.846	2.93187	1.45261e-20	9.50725e-19	Up	H19	lncRNA	H19 imprinted maternally expressed transcript	-	GO:0016442//RISC complex	-	GO:0035195//gene silencing by miRNA
ENSG00000267731	2919	0.790774	3.74874	2.92405	0.158338	0.388956	*	AC005332.2	lncRNA	novel transcript	-	-	-	-
ENSG00000267174	655	1.92806	9.90373	2.92175	0.026621	0.102128	*	AC011472.2	lncRNA	novel transcript	-	-	-	-
ENSG00000241475	933	0.790774	3.13431	2.921	0.164103	0.398452	*	AL160408.4	lncRNA	novel transcript	-	-	-	-
ENSG00000286658	1259	0.789099	3.77322	2.91983	0.173182	0.412723	*	AC005153.1	lncRNA	novel transcript, antisense to GRB10	-	-	-	-
ENSG00000267550	346	0.742733	4.23013	2.91822	0.238865	0.511148	*	AC022517.1	lncRNA	novel transcript, antisense to PTPRS	-	-	-	-
ENSG00000262624	327	1.53183	7.41796	2.91642	0.0260116	0.100336	*	AC113189.1	lncRNA	novel transcript, antisense to TMEM102	-	-	-	-
ENSG00000265840	287	0	0.844669	2.9084	0.424626	0.721777	*	AC010761.5	lncRNA	novel transcript, antisense to TRAF4	-	-	-	-
ENSG00000268015	595	0	0.844669	2.9084	0.424626	0.721777	*	AC010320.3	lncRNA	novel transcript, antisense to PPP2R1A	-	-	-	-
ENSG00000271931	504	0	0.844669	2.9084	0.424626	0.721777	*	AL353135.1	lncRNA	novel transcript, antisense to PNRC1	-	-	-	-
ENSG00000259341	11392	0.789099	2.59637	2.90497	0.248202	0.524079	*	AC015660.1	lncRNA	novel transcript	-	-	-	-
ENSG00000259628	617	0.742733	3.06704	2.90061	0.117148	0.315374	*	AC007000.4	lncRNA	novel transcript	-	-	-	-
ENSG00000272226	535	0.395387	1.7551	2.8982	0.246032	0.521346	*	AL136985.2	lncRNA	novel transcript	-	-	-	-
ENSG00000273812	1609	88.6924	384.831	2.8971	1.02976e-51	3.76517e-49	Up	BX640514.2	lncRNA	novel transcript	-	-	-	-
ENSG00000258757	581	1.58155	7.10329	2.8856	0.0571826	0.186262	*	AL133453.1	lncRNA	novel transcript, antisense to ERO1L	-	-	-	-
ENSG00000233783	1573	0.371366	1.76885	2.8834	0.190555	0.439714	*	AP001442.1	lncRNA	novel transcript	-	-	-	-
ENSG00000278884	593	0.371366	1.76885	2.8834	0.190555	0.439714	*	CU634019.3	lncRNA	novel transcript	-	-	-	-
ENSG00000234630	524	0.789099	3.22607	2.88029	0.115451	0.31231	*	AC245060.2	lncRNA	novel transcript	-	-	-	-
ENSG00000234181	425	0	0.858426	2.87973	0.432655	0.7252	*	AL353795.2	lncRNA	novel transcript	-	-	-	-
ENSG00000248152	1718	0	0.858426	2.87973	0.432655	0.7252	*	ANK2-AS1	lncRNA	ANK2 antisense RNA 1	-	-	-	-
ENSG00000250310	699	0	0.858426	2.87973	0.432655	0.7252	*	AC006487.2	lncRNA	novel transcript	-	-	-	-
ENSG00000256746	492	0	0.858426	2.87973	0.432655	0.7252	*	MADD-AS1	lncRNA	MADD antisense RNA 1	-	-	-	-
ENSG00000259204	308	0	0.858426	2.87973	0.432655	0.7252	*	AC073964.1	lncRNA	novel transcript, intronic to TNFAIP8L3	-	-	-	-
ENSG00000272154	619	0	0.858426	2.87973	0.432655	0.7252	*	AC244517.2	lncRNA	novel transcript, antisense to PCDHB3, PCDHB4, PCDHB5, PCDHB6 and PCDHB7	-	-	-	-
ENSG00000278921	1396	3.16142	13.2835	2.84772	0.0037838	0.0205335	Up	EPB41L4A-DT	lncRNA	EPB41L4A divergent transcript	-	-	-	-
ENSG00000235410	790	0	0.884427	2.84564	0.37377	0.670766	*	AL157896.1	lncRNA	novel transcript	-	-	-	-
ENSG00000255348	334	0	0.884427	2.84564	0.37377	0.670766	*	AP001775.2	lncRNA	novel transcript	-	-	-	-
ENSG00000274400	476	0.742733	2.59637	2.84289	0.25779	0.537299	*	AC015967.1	lncRNA	novel transcript	-	-	-	-
ENSG00000236404	4519	9.2854	40.277	2.83768	4.53693e-06	5.22317e-05	Up	VLDLR-AS1	lncRNA	VLDLR antisense RNA 1	-	-	-	-
ENSG00000236013	1879	0.742733	3.25056	2.82845	0.176875	0.418472	*	AL357146.1	lncRNA	novel transcript	-	-	-	-
ENSG00000259518	2568	2.32428	9.44306	2.81671	0.00819546	0.0391361	Up	LINC01583	lncRNA	long intergenic non-protein coding RNA 1583	-	-	-	-
ENSG00000226900	1590	0	0.898184	2.81577	0.481076	0.769406	*	AL451069.1	lncRNA	novel transcript	-	-	-	-
ENSG00000227484	531	0	0.898184	2.81577	0.481076	0.769406	*	CR559946.1	lncRNA	novel transcript	-	-	-	-
ENSG00000229782	370	0	0.898184	2.81577	0.481076	0.769406	*	AC118754.1	lncRNA	novel transcript	-	-	-	-
ENSG00000230098	472	0	0.898184	2.81577	0.481076	0.769406	*	TCERG1L-AS1	lncRNA	TCERG1L antisense RNA 1	-	-	-	-
ENSG00000231102	408	0	0.898184	2.81577	0.481076	0.769406	*	AL035588.1	lncRNA	novel transcript	-	-	-	-
ENSG00000232679	1070	0	0.898184	2.81577	0.481076	0.769406	*	LINC01705	lncRNA	long intergenic non-protein coding RNA 1705	-	-	-	-
ENSG00000234848	695	0	0.898184	2.81577	0.481076	0.769406	*	AC008758.2	lncRNA	novel transcript, antisense to ZNF709	-	-	-	-
ENSG00000236838	404	0	0.898184	2.81577	0.481076	0.769406	*	AC090617.2	lncRNA	novel transcript, antisense to SMG6	-	-	-	-
ENSG00000242290	819	0	0.898184	2.81577	0.481076	0.769406	*	ZBTB20-AS5	lncRNA	ZBTB20 antisense RNA 5	-	-	-	-
ENSG00000243230	535	0	0.898184	2.81577	0.481076	0.769406	*	AC011005.4	lncRNA	novel transcript	-	-	-	-
ENSG00000248629	267	0	0.898184	2.81577	0.481076	0.769406	*	AC092608.1	lncRNA	novel transcript	-	-	-	-
ENSG00000249916	563	0	0.898184	2.81577	0.481076	0.769406	*	AC119150.1	lncRNA	novel transcript	-	-	-	-
ENSG00000256452	158	0	0.898184	2.81577	0.481076	0.769406	*	AP003170.3	lncRNA	novel transcript	-	-	-	-
ENSG00000257443	555	0	0.898184	2.81577	0.481076	0.769406	*	AC068305.2	lncRNA	novel transcript, antisense to LRIG3	-	-	-	-
ENSG00000260859	260	0	0.898184	2.81577	0.481076	0.769406	*	AC025280.1	lncRNA	novel transcript, sense intronic to CRISPLD2	-	-	-	-
ENSG00000260894	207	0	0.898184	2.81577	0.481076	0.769406	*	AC027682.3	lncRNA	novel transcript, antisense to FAM65A	-	-	-	-
ENSG00000287143	1006	0	0.898184	2.81577	0.481076	0.769406	*	AC117480.1	lncRNA	novel transcript, antisense to MGLL	-	-	-	-
ENSG00000241169	428	0	0.910427	2.81173	0.451587	0.742558	*	FO393419.2	lncRNA	novel transcript	-	-	-	-
ENSG00000265845	683	0	0.910427	2.81173	0.451587	0.742558	*	AC024267.5	lncRNA	novel transcript, antisense to PHF12	-	-	-	-
ENSG00000229118	617	0.395387	1.87437	2.80397	0.268401	0.550588	*	AC068491.2	lncRNA	novel transcript	-	-	-	-
ENSG00000149656	928	1.58155	5.66832	2.79306	0.0584854	0.189499	*	LINC00266-1	lncRNA	long intergenic non-protein coding RNA 266-1	-	-	-	-
ENSG00000213994	438	0	0.924184	2.78114	0.460251	0.751234	*	AL157395.1	lncRNA	novel transcript	-	-	-	-
ENSG00000229494	1386	0	0.924184	2.78114	0.460251	0.751234	*	AC012494.2	lncRNA	novel transcript	-	-	-	-
ENSG00000231760	1541	0	0.924184	2.78114	0.460251	0.751234	*	AL355312.2	lncRNA	novel transcript	-	-	-	-
ENSG00000260091	901	0	0.924184	2.78114	0.460251	0.751234	*	AC093752.3	lncRNA	novel transcript	-	-	-	-
ENSG00000273032	3724	0	0.924184	2.78114	0.460251	0.751234	*	DGCR9	lncRNA	DiGeorge syndrome critical region gene 9	-	-	-	-
ENSG00000277223	446	0	0.924184	2.78114	0.460251	0.751234	*	AC090116.1	lncRNA	novel transcript, sense intronic to LGR5	-	-	-	-
ENSG00000286367	964	0	0.924184	2.78114	0.460251	0.751234	*	AC000072.1	lncRNA	novel transcript, antisense to CLTCL1	-	-	-	-
ENSG00000288583	514	0	0.924184	2.78114	0.460251	0.751234	*	AL162231.5	lncRNA	novel transcript	-	-	-	-
ENSG00000254317	917	0.39455	1.29819	2.77644	0.354662	0.651148	*	AC022973.5	lncRNA	novel transcript	-	-	-	-
ENSG00000262223	2814	1.13812	4.8148	2.77338	0.0655464	0.206489	*	AC110285.1	lncRNA	novel transcript	-	-	-	-
ENSG00000286765	1033	0.789099	2.88692	2.76369	0.135613	0.349093	*	AP005899.2	lncRNA	novel transcript	-	-	-	-
ENSG00000272426	438	1.53351	5.74783	2.74698	0.0369807	0.132939	*	BX284668.6	lncRNA	novel transcript	-	-	-	-
ENSG00000124915	2466	0	0.950184	2.74521	0.470214	0.760349	*	MYRF-AS1	lncRNA	MYRF antisense RNA 1	-	-	-	-
ENSG00000237790	597	0	0.950184	2.74521	0.470214	0.760349	*	LINC01318	lncRNA	long intergenic non-protein coding RNA 1318	-	-	-	-
ENSG00000238186	546	0	0.950184	2.74521	0.470214	0.760349	*	AL603839.2	lncRNA	novel transcript	-	-	-	-
ENSG00000257636	609	0	0.950184	2.74521	0.470214	0.760349	*	G2E3-AS1	lncRNA	G2E3 antisense RNA 1	-	-	-	-
ENSG00000258983	905	0	0.950184	2.74521	0.470214	0.760349	*	AL162171.2	lncRNA	novel transcript, antisense to PTPN21	-	-	-	-
ENSG00000285877	2511	0	0.950184	2.74521	0.470214	0.760349	*	AC007448.5	lncRNA	novel transcript, antisense to HELZ	-	-	-	-
ENSG00000231731	1010	0.371366	1.95237	2.74471	0.361396	0.657968	*	AC010976.1	lncRNA	novel transcript, antisense to IWS1	-	-	-	-
ENSG00000254362	568	2.71799	10.8364	2.74217	0.00311897	0.0174133	Up	AC011726.3	lncRNA	novel transcript	-	-	-	-
ENSG00000227634	896	3.01897	12.7245	2.73759	0.00676485	0.0334469	Up	LINC01714	lncRNA	long intergenic non-protein coding RNA 1714	-	-	-	-
ENSG00000253258	4515	94.1769	380.964	2.73668	1.99649e-18	1.11809e-16	Up	AC068228.2	lncRNA	novel transcript, antisense to FAM83A	-	-	-	-
ENSG00000233420	3388	1.16047	4.99832	2.73568	0.109905	0.301526	*	AC002069.2	lncRNA	novel transcript	-	-	-	-
ENSG00000273447	700	1.18532	4.5154	2.71069	0.0742131	0.226088	*	AC004067.1	lncRNA	novel transcript, antisense to CASP6	-	-	-	-
ENSG00000282860	607	3.83209	14.8766	2.70772	0.0050599	0.026278	Up	AC084035.1	lncRNA	novel transcript	-	-	-	-
ENSG00000223941	548	0	0.976185	2.70708	0.498911	0.779938	*	LINC01014	lncRNA	long intergenic non-protein coding RNA 1014	-	-	-	-
ENSG00000226872	714	0	0.976185	2.70708	0.498911	0.779938	*	AC002472.1	lncRNA	novel transcript	-	-	-	-
ENSG00000227660	714	0	0.976185	2.70708	0.498911	0.779938	*	UST-AS1	lncRNA	UST antisense RNA 1	-	-	-	-
ENSG00000228079	560	0	0.976185	2.70708	0.498911	0.779938	*	AC012368.2	lncRNA	novel transcript	-	-	-	-
ENSG00000228973	271	0	0.976185	2.70708	0.498911	0.779938	*	AC009955.1	lncRNA	novel transcript	-	-	-	-
ENSG00000231424	4598	0	0.976185	2.70708	0.498911	0.779938	*	BX284613.2	lncRNA	novel transcript, antisense to FMO1	-	-	-	-
ENSG00000231756	414	0	0.976185	2.70708	0.498911	0.779938	*	AL449983.1	lncRNA	novel transcript	-	-	-	-
ENSG00000232406	2701	0	0.976185	2.70708	0.498911	0.779938	*	AL121895.1	lncRNA	novel transcript, antisense to EPB41L1	-	-	-	-
ENSG00000233086	2932	0	0.976185	2.70708	0.498911	0.779938	*	LNCARSR	lncRNA	lncRNA regulator of Akt signaling associated with HCC and RCC	-	-	-	-
ENSG00000233581	575	0	0.976185	2.70708	0.498911	0.779938	*	AC069155.1	lncRNA	novel transcript	-	-	-	-
ENSG00000234134	300	0	0.976185	2.70708	0.498911	0.779938	*	AL158835.2	lncRNA	novel transcript	-	-	-	-
ENSG00000240980	455	0	0.976185	2.70708	0.498911	0.779938	*	AC093904.1	lncRNA	novel transcript	-	-	-	-
ENSG00000241388	1144	0	0.976185	2.70708	0.498911	0.779938	*	HNF1A-AS1	lncRNA	HNF1A antisense RNA 1	-	-	-	-
ENSG00000248492	939	0	0.976185	2.70708	0.498911	0.779938	*	ZFAT-AS1	lncRNA	ZFAT antisense RNA 1	-	-	-	GO:0010629//negative regulation of gene expression
ENSG00000256314	482	0	0.976185	2.70708	0.498911	0.779938	*	AC078962.4	lncRNA	novel transcript	-	-	-	-
ENSG00000259038	279	0	0.976185	2.70708	0.498911	0.779938	*	AL121820.2	lncRNA	novel transcript, antisense to RAD51L1	-	-	-	-
ENSG00000261241	2541	0	0.976185	2.70708	0.498911	0.779938	*	LINC02128	lncRNA	long intergenic non-protein coding RNA 2128	-	-	-	-
ENSG00000263477	893	0	0.976185	2.70708	0.498911	0.779938	*	AC104982.2	lncRNA	novel transcript, antisense to SSH2	-	-	-	-
ENSG00000267449	247	0	0.976185	2.70708	0.498911	0.779938	*	AC005884.2	lncRNA	novel transcript, antisense to BCAS3	-	-	-	-
ENSG00000272558	354	0	0.976185	2.70708	0.498911	0.779938	*	U91328.2	lncRNA	novel transcript, antisense to TRIM38	-	-	-	-
ENSG00000278719	983	0	0.976185	2.70708	0.498911	0.779938	*	MCM8-AS1	lncRNA	MCM8 antisense RNA 1	-	-	-	-
ENSG00000287419	1942	0	0.976185	2.70708	0.498911	0.779938	*	AL121929.4	lncRNA	novel transcript, antisense to NEURL1	-	-	-	-
ENSG00000266473	689	1.1141	4.38238	2.70465	0.0863306	0.253225	*	AC007448.4	lncRNA	novel transcript	-	-	-	-
ENSG00000260479	433	0.371366	1.3777	2.7006	0.297772	0.587967	*	AC009145.1	lncRNA	novel transcript, sense intronic to WWOX	-	-	-	-
ENSG00000231149	266	0.790774	3.04443	2.70041	0.148306	0.372083	*	AL354979.1	lncRNA	novel transcript	-	-	-	-
ENSG00000228422	1168	1.16214	4.5154	2.69573	0.0757495	0.229495	*	LINC00687	lncRNA	long intergenic non-protein coding RNA 687	-	-	-	-
ENSG00000272862	497	0.790774	2.46825	2.6862	0.225541	0.492396	*	AC106052.1	lncRNA	novel transcript	-	-	-	-
ENSG00000236760	718	1.13728	4.51389	2.68547	0.0657571	0.206959	*	AC019118.2	lncRNA	novel transcript	-	-	-	-
ENSG00000243415	555	0.742733	2.99243	2.67326	0.151061	0.376821	*	AC107021.1	lncRNA	novel transcript, antisense to PLOD2	-	-	-	-
ENSG00000227060	1722	3.80975	13.9031	2.67264	0.00576078	0.0293292	Up	LINC00629	lncRNA	long intergenic non-protein coding RNA 629	-	-	-	-
ENSG00000259343	2924	1.18532	3.4548	2.66486	0.147098	0.370046	*	TMC3-AS1	lncRNA	TMC3 antisense RNA 1	-	-	-	-
ENSG00000248516	1416	0.789099	2.49576	2.66471	0.220553	0.485988	*	AC105415.1	lncRNA	novel transcript	-	-	-	-
ENSG00000259883	1174	0.371366	1.4297	2.66258	0.307255	0.599211	*	EHD4-AS1	lncRNA	EHD4 antisense RNA 1	-	-	-	-
ENSG00000265096	2015	1.53183	6.19438	2.65184	0.0503696	0.169081	*	C1QTNF1-AS1	lncRNA	C1QTNF1 antisense RNA 1	-	-	-	-
ENSG00000259932	623	0.39455	1.44346	2.64426	0.257656	0.537269	*	AC051619.6	lncRNA	novel transcript	-	-	-	-
ENSG00000230731	3797	0.742733	3.04595	2.63674	0.231279	0.500461	*	AL589745.1	lncRNA	novel transcript	-	-	-	-
ENSG00000250551	704	1.92806	6.61699	2.63304	0.0256601	0.0992222	*	MIR583HG	lncRNA	MIR583 host gene	-	-	-	-
ENSG00000225205	1397	96.2157	348.334	2.63042	1.62191e-41	4.25343e-39	Up	AC078883.1	lncRNA	novel transcript	-	-	-	-
ENSG00000263958	2957	1.57987	5.76347	2.63024	0.0439198	0.151802	*	AC091138.1	lncRNA	novel transcript	-	-	-	-
ENSG00000286459	1084	3.43671	12.8419	2.62921	0.00405375	0.0217846	Up	AP006287.3	lncRNA	novel transcript, antisense to GAL3ST3	-	-	-	-
ENSG00000228010	2650	1.13728	4.07225	2.61779	0.144847	0.365906	*	AC073343.2	lncRNA	novel transcript, antisense to ZNF12	-	-	-	-
ENSG00000232692	1078	1.97694	6.83105	2.6113	0.0731058	0.2237	*	AP001596.1	lncRNA	novel transcript	-	-	-	-
ENSG00000229728	480	1.50865	5.69771	2.61028	0.0477975	0.162368	*	AL136531.1	lncRNA	novel transcript	-	-	-	-
ENSG00000273483	643	0.790774	3.25395	2.6056	0.318327	0.612363	*	AL354760.1	lncRNA	novel transcript, antisense to WNT2B	-	-	-	-
ENSG00000248587	5345	24.8983	89.4375	2.60302	9.38196e-11	2.3394e-09	Up	GDNF-AS1	lncRNA	GDNF antisense RNA 1	-	-	-	-
ENSG00000258876	580	1.5782	5.2928	2.59462	0.0797044	0.238348	*	TGFB3-AS1	lncRNA	TGFB3 antisense RNA 1	-	-	-	-
ENSG00000286409	1195	0.371366	1.49697	2.59118	0.40128	0.701115	*	AL391839.3	lncRNA	novel transcript	-	-	-	-
ENSG00000224812	4391	0.395387	1.49697	2.59116	0.402561	0.702572	*	TMEM72-AS1	lncRNA	TMEM72 antisense RNA 1	-	-	-	-
ENSG00000234149	189	0.39455	1.50922	2.59075	0.270796	0.554213	*	AC018511.2	lncRNA	novel transcript	-	-	-	-
ENSG00000269959	3962	10.8273	37.9665	2.58743	1.53695e-06	1.94037e-05	Up	SPACA6P-AS	lncRNA	SPACA6P antisense RNA	-	GO:0016442//RISC complex	-	GO:0035195//gene silencing by miRNA
ENSG00000267387	1346	0.789099	2.0771	2.58206	0.325656	0.620294	*	AC020931.1	lncRNA	novel transcript, antisense to C19orf66	-	-	-	-
ENSG00000287625	19634	677.371	2343.55	2.57886	9.88675e-75	6.37209e-72	Up	AC022210.2	lncRNA	novel transcript	-	-	-	-
ENSG00000238290	2044	5.43264	18.7197	2.56349	0.000542798	0.0038537	Up	AL034417.3	lncRNA	novel transcript	-	-	-	-
ENSG00000284716	1043	1.97694	7.12008	2.55449	0.142278	0.361238	*	AL034417.4	lncRNA	novel transcript	-	-	-	-
ENSG00000249406	1840	0.790774	2.72055	2.55231	0.269628	0.552359	*	AC015909.1	lncRNA	novel transcript	-	-	-	-
ENSG00000230806	2504	0.371366	1.54897	2.55193	0.336114	0.63185	*	SRGAP2-AS1	lncRNA	SRGAP2 antisense RNA 1	-	-	-	-
ENSG00000249605	469	0.742733	2.62728	2.5518	0.179159	0.4221	*	AC008652.1	lncRNA	novel transcript	-	-	-	-
ENSG00000267764	877	2.71883	9.26293	2.53407	0.0111794	0.050524	*	AC093567.1	lncRNA	novel transcript, antisense to CTIF	-	-	-	-
ENSG00000215244	3086	7.78596	25.0079	2.52998	0.000298082	0.00226471	Up	LINC02649	lncRNA	long intergenic non-protein coding RNA 2649	-	-	-	-
ENSG00000254340	651	1.85683	6.99929	2.52556	0.0708935	0.218318	*	AC022784.5	lncRNA	novel transcript	-	-	-	-
ENSG00000286162	1987	8.10426	27.3136	2.52368	1.34065e-05	0.000140362	Up	AL162253.2	lncRNA	novel transcript	-	-	-	-
ENSG00000228741	1721	3.15975	9.92409	2.51865	0.0149326	0.0640095	*	AL445985.1	lncRNA	novel transcript	-	GO:0005737//cytoplasm;GO:0005654//nucleoplasm;GO:0032587//ruffle membrane;GO:0030027//lamellipodium;GO:0005829//cytosol;GO:0030175//filopodium	GO:0005515//protein binding;GO:0030676//Rac guanyl-nucleotide exchange factor activity;GO:0005085//guanyl-nucleotide exchange factor activity	GO:0046847//filopodium assembly;GO:0030032//lamellipodium assembly;GO:0016477//cell migration;GO:0030334//regulation of cell migration;GO:0035023//regulation of Rho protein signal transduction
ENSG00000267283	661	4.71728	15.02	2.50669	0.00287547	0.0162543	Up	AC005306.1	lncRNA	novel transcript, antisense to BTBD2	-	-	-	-
ENSG00000229153	5018	7.36404	23.0403	2.50664	0.000103992	0.00089123	Up	EPHA1-AS1	lncRNA	EPHA1 antisense RNA 1	-	-	-	-
ENSG00000263680	833	0.789099	2.20861	2.50626	0.268982	0.551407	*	AC007639.1	lncRNA	novel transcript	-	-	-	-
ENSG00000285155	1560	1.1141	3.79734	2.49628	0.127648	0.335251	*	AC092153.1	lncRNA	novel transcript	-	-	-	-
ENSG00000235204	308	1.55585	5.02092	2.49009	0.0490756	0.165709	*	AL162724.2	lncRNA	novel transcript	-	-	-	-
ENSG00000175147	7100	6.27229	19.613	2.4872	0.000381504	0.00282129	Up	TMEM51-AS1	lncRNA	TMEM51 antisense RNA 1	-	-	-	-
ENSG00000285909	1718	1.50949	4.95365	2.48647	0.0797039	0.238348	*	AP002762.2	lncRNA	novel transcript, antisense to CRTAM	-	-	-	-
ENSG00000285664	3561	5.29521	18.225	2.4864	0.00439853	0.0233438	Up	AL139317.5	lncRNA	novel transcript, antisense to FERMT2	-	-	-	-
ENSG00000225203	425	1.55753	5.04692	2.48583	0.0658519	0.207103	*	AL139230.1	lncRNA	novel transcript	-	-	-	-
ENSG00000212743	2447	3.15891	9.55893	2.48566	0.0192185	0.0787881	*	LINC02656	lncRNA	long intergenic non-protein coding RNA 2656	-	-	-	-
ENSG00000236986	931	0.39455	1.62697	2.48263	0.431233	0.7252	*	AL157938.2	lncRNA	novel transcript, antisense to NUP214	-	-	-	-
ENSG00000285841	3445	0.395387	1.62697	2.48263	0.431279	0.7252	*	AC005692.3	lncRNA	novel transcript	-	-	-	-
ENSG00000187229	2054	1.53183	4.39274	2.47988	0.131029	0.340895	*	AC100800.1	lncRNA	novel transcript, antisense to PSD3	-	-	-	-
ENSG00000286257	1917	0.790774	2.27437	2.47307	0.271611	0.555523	*	AL137100.3	lncRNA	novel transcript	-	-	-	-
ENSG00000233117	6300	18.9729	60.8943	2.47199	5.67695e-10	1.24926e-08	Up	LINC00702	lncRNA	long intergenic non-protein coding RNA 702	-	-	-	-
ENSG00000255186	151	1.13812	3.95486	2.46514	0.107988	0.297474	*	AC087277.2	lncRNA	novel transcript	-	-	-	-
ENSG00000287262	2631	0.742733	2.79855	2.45965	0.265542	0.546904	*	AC021148.3	lncRNA	novel transcript	-	-	-	-
ENSG00000273188	679	0.789099	2.28813	2.45529	0.212235	0.472646	*	AL022328.3	lncRNA	novel transcript, antisense to TRABD	-	-	-	-
ENSG00000254477	1705	4.27385	13.1334	2.45108	0.00245588	0.0142816	Up	AP000640.1	lncRNA	novel transcript	-	-	-	-
ENSG00000284430	5059	1.57987	4.63128	2.44129	0.144417	0.365108	*	AC020912.1	lncRNA	novel transcript	-	-	-	-
ENSG00000250371	2694	2.27624	7.37632	2.44062	0.0415529	0.145234	*	AC007370.2	lncRNA	novel transcript	-	-	-	-
ENSG00000275846	3198	0.789099	2.34013	2.43569	0.279037	0.564841	*	AL513548.3	lncRNA	novel transcript	-	-	-	-
ENSG00000228830	693	4.7413	12.277	2.43472	0.0330586	0.121493	*	AL160408.2	lncRNA	novel transcript	-	-	-	-
ENSG00000266256	3510	13.5162	45.1778	2.43398	3.41298e-06	4.01677e-05	Up	LINC00683	lncRNA	long intergenic non-protein coding RNA 683	-	-	-	-
ENSG00000197085	4821	0	0.519274	2.41166	0.549055	0.806861	*	NPSR1-AS1	lncRNA	NPSR1 antisense RNA 1	-	-	-	-
ENSG00000225399	1232	0	0.519274	2.41166	0.549055	0.806861	*	AC121247.2	lncRNA	novel transcript	-	-	-	-
ENSG00000226869	1196	0	0.519274	2.41166	0.549055	0.806861	*	LHFPL3-AS1	lncRNA	LHFPL3 antisense RNA 1	-	-	-	-
ENSG00000226899	830	0	0.519274	2.41166	0.549055	0.806861	*	AL731577.1	lncRNA	novel transcript	-	-	-	-
ENSG00000227195	1504	0	0.519274	2.41166	0.549055	0.806861	*	MIR663AHG	lncRNA	MIR663A host gene	-	-	-	-
ENSG00000229431	731	0	0.519274	2.41166	0.549055	0.806861	*	MED8-AS1	lncRNA	MED8 antisense RNA 1	-	-	-	-
ENSG00000229621	2098	0	0.519274	2.41166	0.549055	0.806861	*	LINC01822	lncRNA	long intergenic non-protein coding RNA 1822	-	-	-	-
ENSG00000230107	572	0	0.519274	2.41166	0.549055	0.806861	*	AL022316.1	lncRNA	novel transcript	-	-	-	-
ENSG00000231216	2249	0	0.519274	2.41166	0.549055	0.806861	*	AC004674.1	lncRNA	novel transcript	-	-	-	-
ENSG00000231621	455	0	0.519274	2.41166	0.549055	0.806861	*	ANKRD44-AS1	lncRNA	ANKRD44 antisense RNA 1	-	-	-	-
ENSG00000232642	829	0	0.519274	2.41166	0.549055	0.806861	*	AC008073.2	lncRNA	novel transcript	-	-	-	-
ENSG00000232876	790	0	0.519274	2.41166	0.549055	0.806861	*	AL353596.1	lncRNA	novel transcript	-	-	-	-
ENSG00000233834	740	0	0.519274	2.41166	0.549055	0.806861	*	AC005083.1	lncRNA	novel transcript	-	-	-	-
ENSG00000234022	409	0	0.519274	2.41166	0.549055	0.806861	*	AC008278.2	lncRNA	novel transcript	-	-	-	-
ENSG00000235772	575	0	0.519274	2.41166	0.549055	0.806861	*	AP001625.2	lncRNA	novel transcript	-	-	-	-
ENSG00000236049	2528	0	0.519274	2.41166	0.549055	0.806861	*	LINC01920	lncRNA	long intergenic non-protein coding RNA 1920	-	-	-	-
ENSG00000236091	961	0	0.519274	2.41166	0.549055	0.806861	*	LINC02243	lncRNA	long intergenic non-protein coding RNA 2243	-	-	-	-
ENSG00000236635	1318	0	0.519274	2.41166	0.549055	0.806861	*	LINC02540	lncRNA	long intergenic non-protein coding RNA 2540	-	-	-	-
ENSG00000237224	1649	0	0.519274	2.41166	0.549055	0.806861	*	AL157832.2	lncRNA	novel transcript	-	-	-	-
ENSG00000237705	619	0	0.519274	2.41166	0.549055	0.806861	*	AC008937.2	lncRNA	novel transcript	-	-	-	-
ENSG00000237720	3781	0	0.519274	2.41166	0.549055	0.806861	*	AC011995.2	lncRNA	novel transcript	-	-	-	-
ENSG00000238207	4021	0	0.519274	2.41166	0.549055	0.806861	*	AC009312.1	lncRNA	novel transcript	-	-	-	-
ENSG00000239946	464	0	0.519274	2.41166	0.549055	0.806861	*	ZBTB20-AS3	lncRNA	ZBTB20 antisense RNA 3	-	-	-	-
ENSG00000240219	2219	0	0.519274	2.41166	0.549055	0.806861	*	AL512306.2	lncRNA	novel transcript	-	-	-	-
ENSG00000243276	1161	0	0.519274	2.41166	0.549055	0.806861	*	AC068633.1	lncRNA	novel transcript	-	-	-	-
ENSG00000247345	729	0	0.519274	2.41166	0.549055	0.806861	*	AC092343.1	lncRNA	novel transcript	-	-	-	-
ENSG00000247473	2664	0	0.519274	2.41166	0.549055	0.806861	*	CARS-AS1	lncRNA	CARS antisense RNA 1	-	-	-	-
ENSG00000248455	3512	0	0.519274	2.41166	0.549055	0.806861	*	LINC02217	lncRNA	long intergenic non-protein coding RNA 2217	-	-	-	-
ENSG00000248647	424	0	0.519274	2.41166	0.549055	0.806861	*	AC012613.1	lncRNA	novel transcript	-	-	-	-
ENSG00000249500	2163	0	0.519274	2.41166	0.549055	0.806861	*	LINC01179	lncRNA	long intergenic non-protein coding RNA 1179	-	-	-	-
ENSG00000249669	8398	0	0.519274	2.41166	0.549055	0.806861	*	CARMN	lncRNA	cardiac mesoderm enhancer-associated non-coding RNA	-	-	-	-
ENSG00000250241	8044	0	0.519274	2.41166	0.549055	0.806861	*	AC105383.1	lncRNA	novel transcript	-	-	-	-
ENSG00000250295	3261	0	0.519274	2.41166	0.549055	0.806861	*	RDH10-AS1	lncRNA	RDH10 antisense RNA 1	-	-	-	-
ENSG00000250493	6314	0	0.519274	2.41166	0.549055	0.806861	*	AP004147.1	lncRNA	novel transcript, antisense to GRIK4	-	-	-	-
ENSG00000250635	577	0	0.519274	2.41166	0.549055	0.806861	*	CXXC5-AS1	lncRNA	CXXC5 antisense RNA 1	-	-	-	-
ENSG00000250658	2114	0	0.519274	2.41166	0.549055	0.806861	*	AC097652.1	lncRNA	novel transcript	-	-	-	-
ENSG00000251187	588	0	0.519274	2.41166	0.549055	0.806861	*	AC010261.2	lncRNA	novel transcript	-	-	-	-
ENSG00000251532	692	0	0.519274	2.41166	0.549055	0.806861	*	AC091849.2	lncRNA	novel transcript	-	-	-	-
ENSG00000253659	1789	0	0.519274	2.41166	0.549055	0.806861	*	AC138646.1	lncRNA	novel transcript	-	-	-	-
ENSG00000254251	833	0	0.519274	2.41166	0.549055	0.806861	*	AC103770.1	lncRNA	novel transcript	-	-	-	-
ENSG00000254288	738	0	0.519274	2.41166	0.549055	0.806861	*	AC087672.2	lncRNA	novel transcript	-	-	-	-
ENSG00000254574	374	0	0.519274	2.41166	0.549055	0.806861	*	AC105219.3	lncRNA	novel transcript	-	-	-	-
ENSG00000254631	491	0	0.519274	2.41166	0.549055	0.806861	*	AP001372.1	lncRNA	novel transcript, antisense to PGM2L1	-	-	-	-
ENSG00000254973	1857	0	0.519274	2.41166	0.549055	0.806861	*	AC105219.4	lncRNA	novel transcript	-	-	-	-
ENSG00000255177	434	0	0.519274	2.41166	0.549055	0.806861	*	MUC5B-AS1	lncRNA	MUC5B antisense RNA 1	-	-	-	-
ENSG00000255491	3044	0	0.519274	2.41166	0.549055	0.806861	*	AC100858.3	lncRNA	uncharacterized LOC105375743	-	-	-	-
ENSG00000256084	640	0	0.519274	2.41166	0.549055	0.806861	*	AC092112.1	lncRNA	novel transcript	-	-	-	-
ENSG00000256155	562	0	0.519274	2.41166	0.549055	0.806861	*	LINC02598	lncRNA	long intergenic non-protein coding RNA 2598	-	-	-	-
ENSG00000257449	300	0	0.519274	2.41166	0.549055	0.806861	*	AC034102.3	lncRNA	novel transcript , antisense to IKZF4	-	-	-	-
ENSG00000258018	4898	0	0.519274	2.41166	0.549055	0.806861	*	LINC02457	lncRNA	long intergenic non-protein coding RNA 2457	-	-	-	-
ENSG00000258474	550	0	0.519274	2.41166	0.549055	0.806861	*	LINC02313	lncRNA	long intergenic non-protein coding RNA 2313	-	-	-	-
ENSG00000258521	552	0	0.519274	2.41166	0.549055	0.806861	*	AL157871.2	lncRNA	novel transcript, antisense to WARS	-	-	-	-
ENSG00000258729	1678	0	0.519274	2.41166	0.549055	0.806861	*	AL355102.3	lncRNA	novel transcript	-	-	-	-
ENSG00000259517	854	0	0.519274	2.41166	0.549055	0.806861	*	LINC02169	lncRNA	long intergenic non-protein coding RNA 2169	-	-	-	-
ENSG00000259554	555	0	0.519274	2.41166	0.549055	0.806861	*	AC084882.1	lncRNA	novel transcript, intronic to SEMA6D	-	-	-	-
ENSG00000259561	449	0	0.519274	2.41166	0.549055	0.806861	*	AC079075.1	lncRNA	novel transcript	-	-	-	-
ENSG00000260271	5635	0	0.519274	2.41166	0.549055	0.806861	*	AL132996.1	lncRNA	novel transcript	-	-	-	-
ENSG00000260488	601	0	0.519274	2.41166	0.549055	0.806861	*	AC007216.1	lncRNA	novel transcript, antisense to RUNDC2A	-	-	-	-
ENSG00000261194	2404	0	0.519274	2.41166	0.549055	0.806861	*	LINC01898	lncRNA	long intergenic non-protein coding RNA 1898	-	-	-	-
ENSG00000261204	433	0	0.519274	2.41166	0.549055	0.806861	*	AC004449.1	lncRNA	novel transcript	-	-	-	-
ENSG00000261403	571	0	0.519274	2.41166	0.549055	0.806861	*	AC104758.4	lncRNA	novel transcript	-	-	-	-
ENSG00000261728	2243	0	0.519274	2.41166	0.549055	0.806861	*	AL138690.1	lncRNA	novel transcript	-	-	-	-
ENSG00000262884	2546	0	0.519274	2.41166	0.549055	0.806861	*	AC015921.1	lncRNA	novel transcript, antisense to RAP1GAP2	-	-	-	-
ENSG00000264458	373	0	0.519274	2.41166	0.549055	0.806861	*	AC025211.1	lncRNA	novel transcript, antisense MYO1D	-	-	-	-
ENSG00000265739	546	0	0.519274	2.41166	0.549055	0.806861	*	AC104984.4	lncRNA	novel transcript, antisense to CCDC55	-	-	-	-
ENSG00000266824	465	0	0.519274	2.41166	0.549055	0.806861	*	AC129492.4	lncRNA	novel transcript	-	-	-	-
ENSG00000267498	1558	0	0.519274	2.41166	0.549055	0.806861	*	AC007786.1	lncRNA	uncharacterized LOC105372352	-	-	-	-
ENSG00000267723	627	0	0.519274	2.41166	0.549055	0.806861	*	AC011509.2	lncRNA	novel transcript	-	-	-	-
ENSG00000268756	566	0	0.519274	2.41166	0.549055	0.806861	*	AC104534.1	lncRNA	novel transcript, antisense to ECH1	-	-	-	-
ENSG00000269220	2160	0	0.519274	2.41166	0.549055	0.806861	*	LINC00528	lncRNA	long intergenic non-protein coding RNA 528	-	-	-	-
ENSG00000271894	2289	0	0.519274	2.41166	0.549055	0.806861	*	AC007744.1	lncRNA	novel transcript	-	-	-	-
ENSG00000275197	563	0	0.519274	2.41166	0.549055	0.806861	*	AC092794.2	lncRNA	novel transcript, antisense to KRAS	-	-	-	-
ENSG00000275582	669	0	0.519274	2.41166	0.549055	0.806861	*	AL031670.1	lncRNA	novel transcript, antisense to PANK2	-	-	-	-
ENSG00000276412	1059	0	0.519274	2.41166	0.549055	0.806861	*	AL591926.3	lncRNA	novel transcript	-	-	-	-
ENSG00000277144	543	0	0.519274	2.41166	0.549055	0.806861	*	AC092757.3	lncRNA	novel transcript, antisense to CCNB2	-	-	-	-
ENSG00000281186	699	0	0.519274	2.41166	0.549055	0.806861	*	LINC00706	lncRNA	long intergenic non-protein coding RNA 706	-	-	-	-
ENSG00000283991	578	0	0.519274	2.41166	0.549055	0.806861	*	AC017000.1	lncRNA	novel transcript, antisense to SDK1	-	-	-	-
ENSG00000284700	930	0	0.519274	2.41166	0.549055	0.806861	*	AL049637.1	lncRNA	novel transcript	-	-	-	-
ENSG00000285671	2591	0	0.519274	2.41166	0.549055	0.806861	*	AL139405.2	lncRNA	novel transcript	-	-	-	-
ENSG00000285731	1360	0	0.519274	2.41166	0.549055	0.806861	*	AC090644.1	lncRNA	Novel transcript, antisense to TBC1D5	-	-	-	-
ENSG00000285758	2393	0	0.519274	2.41166	0.549055	0.806861	*	AC036214.4	lncRNA	novel transcript, antisense to MRPS28	-	-	-	-
ENSG00000286024	584	0	0.519274	2.41166	0.549055	0.806861	*	AC026803.3	lncRNA	novel transcript, antisense to BCAT2	-	-	-	-
ENSG00000286186	2984	0	0.519274	2.41166	0.549055	0.806861	*	AC018445.5	lncRNA	novel transcript, antisense to NFATC1	-	-	-	-
ENSG00000286472	1670	0	0.519274	2.41166	0.549055	0.806861	*	AL035252.6	lncRNA	novel transcript	-	-	-	-
ENSG00000286588	557	0	0.519274	2.41166	0.549055	0.806861	*	AC104841.1	lncRNA	novel transcript, antisense to SEPT2	-	-	-	-
ENSG00000286611	550	0	0.519274	2.41166	0.549055	0.806861	*	AC007405.5	lncRNA	novel transcript, antisense to GAD1	-	-	-	-
ENSG00000286649	2218	0	0.519274	2.41166	0.549055	0.806861	*	AC006566.2	lncRNA	novel transcript, antisense to PTPRM	-	-	-	-
ENSG00000286748	777	0	0.519274	2.41166	0.549055	0.806861	*	AC145625.2	lncRNA	novel transcript	-	-	-	-
ENSG00000286892	2547	0	0.519274	2.41166	0.549055	0.806861	*	AC084212.1	lncRNA	novel transcript	-	-	-	-
ENSG00000286966	855	0	0.519274	2.41166	0.549055	0.806861	*	AL137800.1	lncRNA	novel transcript	-	-	-	-
ENSG00000287386	512	0	0.519274	2.41166	0.549055	0.806861	*	AC009248.3	lncRNA	novel transcript	-	-	-	-
ENSG00000288544	800	0	0.519274	2.41166	0.549055	0.806861	*	Z82248.1	lncRNA	novel transcript	-	-	-	-
ENSG00000268218	3660	8.50133	26.4169	2.4096	2.07897e-05	0.000209361	Up	AC137932.3	lncRNA	novel transcript, antisense to ANKRD11	-	-	-	-
ENSG00000230155	600	0.765916	2.32789	2.4092	0.185002	0.431244	*	CEP250-AS1	lncRNA	CEP250 antisense RNA 1	-	-	-	-
ENSG00000238117	509	1.16047	3.52546	2.40326	0.129535	0.338327	*	AP000844.2	lncRNA	novel transcript	-	-	-	-
ENSG00000249738	4154	11.5915	34.0809	2.40265	1.0414e-05	0.000111707	Up	AC008691.1	lncRNA	novel transcript	-	-	-	-
ENSG00000229848	783	5.75764	17.609	2.40172	0.000887471	0.00591741	Up	AC139149.1	lncRNA	novel transcript, antisense to ACTG1	-	-	-	-
ENSG00000251615	3249	2.27624	6.9959	2.40091	0.0399606	0.141143	*	AC104825.1	lncRNA	novel transcript	-	-	-	-
ENSG00000255856	816	0.766754	2.36764	2.38886	0.192666	0.442865	*	AC069503.1	lncRNA	novel transcript	-	-	-	-
ENSG00000260686	2178	1.1613	3.57746	2.38825	0.101464	0.284129	*	AC008669.1	lncRNA	novel transcript, overlapping SNX2	-	-	-	-
ENSG00000228293	872	0.790774	2.44716	2.36845	0.30589	0.597666	*	AL049712.1	lncRNA	novel transcript	-	-	-	-
ENSG00000282556	3158	3.06618	8.98615	2.36837	0.015274	0.0651788	*	AC068733.3	lncRNA	novel transcript, antisense to PRKCDBP	-	-	-	-
ENSG00000273012	251	0.789099	2.44716	2.36644	0.306238	0.597916	*	AL353600.1	lncRNA	novel transcript	-	-	-	-
ENSG00000274370	611	19.447	58.3407	2.36539	1.66748e-08	2.91931e-07	Up	AC130371.2	lncRNA	novel transcript	-	-	-	-
ENSG00000270760	379	0.742733	2.36764	2.36291	0.230593	0.499717	*	AD001527.1	lncRNA	novel transcript, antisense to CAPNS1	-	-	-	-
ENSG00000227535	254	1.55669	4.23862	2.36201	0.0923631	0.266278	*	AL357315.1	lncRNA	novel transcript	-	-	-	-
ENSG00000234136	473	0.371366	1.11806	2.36024	0.391281	0.690082	*	AC055764.1	lncRNA	novel transcript	-	-	-	-
ENSG00000285904	4071	12.7512	37.0722	2.35944	6.90391e-06	7.68514e-05	Up	AC006452.2	lncRNA	novel transcript	-	-	-	-
ENSG00000265222	927	5.41197	15.264	2.35099	0.00179342	0.0108836	Up	AC079336.2	lncRNA	novel transcript, sense intronic MYO1D	-	-	-	-
ENSG00000245156	2792	1.57987	3.76644	2.34675	0.18118	0.425492	*	AP001107.1	lncRNA	novel transcript	-	-	-	-
ENSG00000271874	432	1.18532	3.1068	2.344	0.144107	0.36447	*	AC025754.2	lncRNA	novel transcript	-	-	-	-
ENSG00000223834	1007	0.790774	2.49916	2.3423	0.303263	0.594671	*	AL161935.1	lncRNA	novel transcript	-	-	-	-
ENSG00000170983	2150	2.32093	6.81578	2.33412	0.0453741	0.155778	*	LINC00208	lncRNA	long intergenic non-protein coding RNA 208	-	-	-	-
ENSG00000271335	1107	1.97275	4.49335	2.32996	0.223613	0.490331	*	AL117336.2	lncRNA	novel transcript, antisense to CCNY	-	-	-	-
ENSG00000213981	2189	0	0.559032	2.32393	0.564387	0.819882	*	AC007277.1	lncRNA	novel transcript, antisense to MYO3B	-	-	-	-
ENSG00000257452	575	0	0.559032	2.32393	0.564387	0.819882	*	AC004551.1	lncRNA	novel transcript, antisense to OAS1, OAS2 and OAS3	-	-	-	-
ENSG00000241288	27399	820.542	2384.94	2.32365	0.00347483	0.0191055	Up	LINC02614	lncRNA	long intergenic non-protein coding RNA 2614	-	-	-	-
ENSG00000272572	1637	6.129	18.5059	2.32266	0.0160458	0.0680067	*	AL138762.2	lncRNA	novel transcript, antisense to FAM178A	-	-	-	-
ENSG00000273891	1937	0.395387	1.17006	2.31263	0.405831	0.705114	*	AL731566.2	lncRNA	novel transcript, antisense to NSMCE4A	-	-	-	-
ENSG00000237699	633	0.371366	1.17006	2.31259	0.404411	0.704073	*	BX072579.1	lncRNA	novel transcript	-	-	-	-
ENSG00000272112	526	0.371366	1.17006	2.31259	0.404411	0.704073	*	AC011374.2	lncRNA	novel transcript	-	-	-	-
ENSG00000287175	1090	0.742733	2.44716	2.30891	0.315097	0.608588	*	AL513303.1	lncRNA	novel transcript	-	-	-	-
ENSG00000237863	1608	1.53351	4.38389	2.30881	0.110005	0.301683	*	AL035425.2	lncRNA	novel transcript, antisense to IRS4	-	-	-	-
ENSG00000225446	1547	0.742733	2.47164	2.30538	0.315906	0.609625	*	LINC01763	lncRNA	long intergenic non-protein coding RNA 1763	-	-	-	-
ENSG00000275805	1678	1.53351	3.79395	2.30338	0.174713	0.415045	*	AC090206.1	lncRNA	novel transcript, sense intronic to KCTD1	-	-	-	-
ENSG00000285685	928	4.24731	12.0688	2.30155	0.0156741	0.0666841	*	AC115284.3	lncRNA	Novel trancript	-	-	-	-
ENSG00000231881	25672	18.5378	51.5909	2.29742	4.19424e-07	5.79965e-06	Up	AL109615.2	lncRNA	novel transcript	-	-	-	-
ENSG00000288577	1865	2.37065	6.47662	2.29707	0.0523132	0.174054	*	AL117334.2	lncRNA	novel transcript	-	-	-	-
ENSG00000277135	981	8.15398	23.6523	2.29605	0.000213156	0.00168303	Up	AC012409.3	lncRNA	novel transcript	-	-	-	-
ENSG00000231473	1660	1.53183	5.07632	2.2907	0.167528	0.403907	*	RB1-DT	lncRNA	RB1 divergent transcript	-	-	-	-
ENSG00000271382	2773	1.5782	4.56589	2.28881	0.159056	0.389683	*	AC012464.3	lncRNA	novel transcript	-	-	-	-
ENSG00000257327	674	0.790774	2.60316	2.2856	0.403047	0.703091	*	AC012555.1	lncRNA	novel transcript	-	-	-	-
ENSG00000231170	2118	0.742733	2.49916	2.28344	0.314546	0.607709	*	AC002451.1	lncRNA	novel transcript	-	-	-	-
ENSG00000258891	3548	1.18449	3.27807	2.27907	0.146718	0.36933	*	AC005480.1	lncRNA	novel transcript, antisense to ZNF410	-	-	-	-
ENSG00000258479	901	5.38795	14.841	2.27634	0.00467273	0.0245727	Up	LINC00640	lncRNA	long intergenic non-protein coding RNA 640	-	-	-	-
ENSG00000226699	184	0	0.585032	2.27509	0.573004	0.820874	*	AL360181.1	lncRNA	novel transcript, antisense to PRAP1	-	-	-	-
ENSG00000243220	692	0	0.585032	2.27509	0.573004	0.820874	*	AC006159.2	lncRNA	novel transcript	-	-	-	-
ENSG00000258404	454	0	0.585032	2.27509	0.573004	0.820874	*	LINC02320	lncRNA	long intergenic non-protein coding RNA 2320	-	-	-	-
ENSG00000283360	863	0	0.585032	2.27509	0.573004	0.820874	*	AL592295.3	lncRNA	novel transcript	-	-	-	-
ENSG00000274215	607	1.13728	3.83898	2.27225	0.243166	0.517352	*	AC106028.4	lncRNA	novel transcript	-	-	-	-
ENSG00000257595	335	0.39455	1.19758	2.26952	0.488288	0.774561	*	LINC02356	lncRNA	long intergenic non-protein coding RNA 2356	-	-	-	-
ENSG00000254669	537	0.39455	1.20982	2.26825	0.367005	0.664385	*	AL135934.1	lncRNA	novel transcript	-	-	-	-
ENSG00000275741	5380	247.944	697.091	2.25456	9.5579e-56	4.03832e-53	Up	AL162497.1	lncRNA	novel transcript, antisense to IRS2	-	-	-	-
ENSG00000249328	2126	3.80975	10.4816	2.25188	0.0231339	0.091139	*	AC036214.1	lncRNA	novel transcript	-	-	-	-
ENSG00000275445	583	1.57987	4.05698	2.247	0.109087	0.299744	*	AC092119.3	lncRNA	novel transcript, antisense to C16orf52	-	-	-	-
ENSG00000278743	572	5.0149	14.5974	2.24576	0.00496983	0.025888	Up	AC087239.1	lncRNA	novel transcript	-	-	-	-
ENSG00000230289	473	0.371366	1.22358	2.24574	0.429074	0.7252	*	AL358781.2	lncRNA	novel transcript	-	-	-	-
ENSG00000267605	2303	0.371366	1.23582	2.242	0.429972	0.7252	*	AC016590.1	lncRNA	novel transcript, antisense to ZNF383	-	-	-	-
ENSG00000228288	754	8.94476	26.2057	2.2346	0.000827641	0.00557419	Up	PCAT6	lncRNA	prostate cancer associated transcript 6	-	-	-	-
ENSG00000176840	1482	0	0.598789	2.23208	0.580641	0.820874	*	MIR7-3HG	lncRNA	MIR7-3 host gene	-	-	-	-
ENSG00000212663	544	0	0.598789	2.23208	0.580641	0.820874	*	AC003035.1	lncRNA	novel transcript	-	-	-	-
ENSG00000217825	744	0	0.598789	2.23208	0.580641	0.820874	*	AC099552.1	lncRNA	novel transcript	-	-	-	-
ENSG00000223504	492	0	0.598789	2.23208	0.580641	0.820874	*	AL646090.1	lncRNA	novel transcript	-	-	-	-
ENSG00000223751	535	0	0.598789	2.23208	0.580641	0.820874	*	AC116609.1	lncRNA	novel transcript	-	-	-	-
ENSG00000223754	543	0	0.598789	2.23208	0.580641	0.820874	*	AC008073.1	lncRNA	novel transcript	-	-	-	-
ENSG00000224514	1008	0	0.598789	2.23208	0.580641	0.820874	*	LINC00620	lncRNA	long intergenic non-protein coding RNA 620	-	-	-	-
ENSG00000224764	487	0	0.598789	2.23208	0.580641	0.820874	*	AL353768.1	lncRNA	novel transcript	-	-	-	-
ENSG00000224863	1401	0	0.598789	2.23208	0.580641	0.820874	*	LINC01398	lncRNA	long intergenic non-protein coding RNA 1398	-	-	-	-
ENSG00000225751	715	0	0.598789	2.23208	0.580641	0.820874	*	AC087501.1	lncRNA	novel transcript, antisense to STX8	-	-	-	-
ENSG00000225792	1574	0	0.598789	2.23208	0.580641	0.820874	*	AC004540.2	lncRNA	novel transcript	-	-	-	-
ENSG00000225884	886	0	0.598789	2.23208	0.580641	0.820874	*	AC098872.1	lncRNA	novel transcript (hCG2045843)	-	-	-	-
ENSG00000226125	2609	0	0.598789	2.23208	0.580641	0.820874	*	LINC01907	lncRNA	long intergenic non-protein coding RNA 1907	-	-	-	-
ENSG00000226647	945	0	0.598789	2.23208	0.580641	0.820874	*	AL365356.1	lncRNA	novel transcript	-	-	-	-
ENSG00000226772	539	0	0.598789	2.23208	0.580641	0.820874	*	AL021393.1	lncRNA	novel transcript	-	-	-	-
ENSG00000226919	1689	0	0.598789	2.23208	0.580641	0.820874	*	AL365184.1	lncRNA	novel transcript, antisense to RGS7	-	-	-	-
ENSG00000227356	418	0	0.598789	2.23208	0.580641	0.820874	*	LINC00866	lncRNA	long intergenic non-protein coding RNA 866	-	-	-	-
ENSG00000227481	577	0	0.598789	2.23208	0.580641	0.820874	*	AC008080.2	lncRNA	novel transcript	-	-	-	-
ENSG00000228318	1116	0	0.598789	2.23208	0.580641	0.820874	*	AP001610.2	lncRNA	novel transcript	-	-	-	-
ENSG00000228414	2620	0	0.598789	2.23208	0.580641	0.820874	*	LINC01185	lncRNA	long intergenic non-protein coding RNA 1185	-	-	-	-
ENSG00000228452	484	0	0.598789	2.23208	0.580641	0.820874	*	AC098484.1	lncRNA	novel transcript	-	-	-	-
ENSG00000229282	1032	0	0.598789	2.23208	0.580641	0.820874	*	AL031963.2	lncRNA	novel transcript	-	-	-	-
ENSG00000230010	2490	0	0.598789	2.23208	0.580641	0.820874	*	AL049646.1	lncRNA	novel transcript	-	-	-	-
ENSG00000230163	720	0	0.598789	2.23208	0.580641	0.820874	*	AL122010.1	lncRNA	novel transcript	-	-	-	-
ENSG00000231208	533	0	0.598789	2.23208	0.580641	0.820874	*	ZBTB46-AS1	lncRNA	ZBTB46 antisense RNA 1	-	-	-	-
ENSG00000232118	700	0	0.598789	2.23208	0.580641	0.820874	*	BACH1-AS1	lncRNA	BACH1 antisense RNA 1	-	-	-	-
ENSG00000232164	1679	0	0.598789	2.23208	0.580641	0.820874	*	LINC01873	lncRNA	long intergenic non-protein coding RNA 1873	-	-	-	-
ENSG00000232377	1046	0	0.598789	2.23208	0.580641	0.820874	*	AC016910.2	lncRNA	novel transcript	-	-	-	-
ENSG00000233009	2846	0	0.598789	2.23208	0.580641	0.820874	*	NALCN-AS1	lncRNA	NALCN antisense RNA 1	-	-	-	-
ENSG00000233590	465	0	0.598789	2.23208	0.580641	0.820874	*	LINC02640	lncRNA	long intergenic non-protein coding RNA 2640	-	-	-	-
ENSG00000233930	2265	0	0.598789	2.23208	0.580641	0.820874	*	KRTAP5-AS1	lncRNA	KRTAP5-1/KRTAP5-2 antisense RNA 1	-	-	-	-
ENSG00000233942	534	0	0.598789	2.23208	0.580641	0.820874	*	AC004012.1	lncRNA	novel transcript	-	-	-	-
ENSG00000234083	572	0	0.598789	2.23208	0.580641	0.820874	*	AJ006995.1	lncRNA	novel transcript	-	-	-	-
ENSG00000234520	1878	0	0.598789	2.23208	0.580641	0.820874	*	AC018464.1	lncRNA	novel transcript	-	-	-	-
ENSG00000234593	1404	0	0.598789	2.23208	0.580641	0.820874	*	KAZN-AS1	lncRNA	KAZN antisense RNA 1	-	-	-	-
ENSG00000235056	1028	0	0.598789	2.23208	0.580641	0.820874	*	AC010983.1	lncRNA	novel transcript	-	-	-	-
ENSG00000235091	805	0	0.598789	2.23208	0.580641	0.820874	*	BX324167.1	lncRNA	novel transcript	-	-	-	-
ENSG00000235495	167	0	0.598789	2.23208	0.580641	0.820874	*	AC007422.1	lncRNA	novel transcript	-	-	-	-
ENSG00000235601	1445	0	0.598789	2.23208	0.580641	0.820874	*	BARX1-DT	lncRNA	BARX1 divergent transcript	-	-	-	-
ENSG00000236262	356	0	0.598789	2.23208	0.580641	0.820874	*	SHANK2-AS2	lncRNA	SHANK2 antisense RNA 2	-	-	-	-
ENSG00000236648	1025	0	0.598789	2.23208	0.580641	0.820874	*	LINC02810	lncRNA	long intergenic non-protein coding RNA 2810	-	-	-	-
ENSG00000236799	344	0	0.598789	2.23208	0.580641	0.820874	*	LINC02626	lncRNA	long intergenic non-protein coding RNA 2626	-	-	-	-
ENSG00000237513	2036	0	0.598789	2.23208	0.580641	0.820874	*	AC007384.1	lncRNA	novel transcript	-	-	-	-
ENSG00000237975	5842	0	0.598789	2.23208	0.580641	0.820874	*	FLG-AS1	lncRNA	FLG antisense RNA 1	-	-	-	-
ENSG00000239482	1097	0	0.598789	2.23208	0.580641	0.820874	*	AC112487.1	lncRNA	novel transcript	-	-	-	-
ENSG00000240553	666	0	0.598789	2.23208	0.580641	0.820874	*	AL031428.1	lncRNA	novel transcript	-	-	-	-
ENSG00000243636	945	0	0.598789	2.23208	0.580641	0.820874	*	AL445493.2	lncRNA	novel transcript	-	-	-	-
ENSG00000244310	1127	0	0.598789	2.23208	0.580641	0.820874	*	AC093904.3	lncRNA	novel transcript	-	-	-	-
ENSG00000245711	720	0	0.598789	2.23208	0.580641	0.820874	*	NADK2-AS1	lncRNA	NADK2 antisense RNA 1	-	-	-	-
ENSG00000249084	753	0	0.598789	2.23208	0.580641	0.820874	*	AC027627.1	lncRNA	novel transcript	-	-	-	-
ENSG00000249163	849	0	0.598789	2.23208	0.580641	0.820874	*	AL121809.2	lncRNA	novel transcript, antisense to PRPF39	-	-	-	-
ENSG00000249679	2797	0	0.598789	2.23208	0.580641	0.820874	*	AC106897.2	lncRNA	novel transcript, antisense to CCDC110	-	-	-	-
ENSG00000250415	704	0	0.598789	2.23208	0.580641	0.820874	*	AC022113.2	lncRNA	novel transcript	-	-	-	-
ENSG00000251015	701	0	0.598789	2.23208	0.580641	0.820874	*	SLC25A30-AS1	lncRNA	SLC25A30 antisense RNA 1	-	-	-	-
ENSG00000251165	1512	0	0.598789	2.23208	0.580641	0.820874	*	F11-AS1	lncRNA	F11 antisense RNA 1	-	-	-	-
ENSG00000251377	869	0	0.598789	2.23208	0.580641	0.820874	*	AC079340.2	lncRNA	novel transcript	-	-	-	-
ENSG00000251405	1992	0	0.598789	2.23208	0.580641	0.820874	*	AC016571.1	lncRNA	novel transcript, sense overlapping ADAM19	-	-	-	-
ENSG00000253357	474	0	0.598789	2.23208	0.580641	0.820874	*	AC008708.1	lncRNA	novel transcript	-	-	-	-
ENSG00000253496	1237	0	0.598789	2.23208	0.580641	0.820874	*	AC011586.2	lncRNA	novel transcript	-	-	-	-
ENSG00000253521	2147	0	0.598789	2.23208	0.580641	0.820874	*	HPYR1	lncRNA	Helicobacter pylori responsive 1	-	-	-	-
ENSG00000253992	411	0	0.598789	2.23208	0.580641	0.820874	*	AC103726.2	lncRNA	novel transcript	-	-	-	-
ENSG00000254064	515	0	0.598789	2.23208	0.580641	0.820874	*	AC105206.2	lncRNA	novel transcript	-	-	-	-
ENSG00000254226	3620	0	0.598789	2.23208	0.580641	0.820874	*	LINC01933	lncRNA	long intergenic non-protein coding RNA 1933	-	-	-	-
ENSG00000254306	551	0	0.598789	2.23208	0.580641	0.820874	*	AC137579.2	lncRNA	novel transcript	-	-	-	-
ENSG00000254545	537	0	0.598789	2.23208	0.580641	0.820874	*	AL354919.2	lncRNA	novel transcript	-	-	-	-
ENSG00000254741	431	0	0.598789	2.23208	0.580641	0.820874	*	AC067930.1	lncRNA	novel transcript	-	-	-	-
ENSG00000254951	2503	0	0.598789	2.23208	0.580641	0.820874	*	AC044810.2	lncRNA	novel transcript, sense overlapping OR5P2, OR5P3 and OR5P1P	-	-	-	-
ENSG00000255159	850	0	0.598789	2.23208	0.580641	0.820874	*	AC026894.3	lncRNA	novel transcript	-	-	-	-
ENSG00000255321	689	0	0.598789	2.23208	0.580641	0.820874	*	AC068389.3	lncRNA	novel transcript	-	-	-	-
ENSG00000255808	562	0	0.598789	2.23208	0.580641	0.820874	*	AP003065.2	lncRNA	novel transcript	-	-	-	-
ENSG00000256232	868	0	0.598789	2.23208	0.580641	0.820874	*	LINC02387	lncRNA	long intergenic non-protein coding RNA 2387	-	-	-	-
ENSG00000256747	679	0	0.598789	2.23208	0.580641	0.820874	*	AC009511.2	lncRNA	novel transcript	-	-	-	-
ENSG00000257474	816	0	0.598789	2.23208	0.580641	0.820874	*	AC027288.1	lncRNA	novel transcript	-	-	-	-
ENSG00000257568	848	0	0.598789	2.23208	0.580641	0.820874	*	AC079035.1	lncRNA	novel transcript, antisense to MON2	-	-	-	-
ENSG00000258520	578	0	0.598789	2.23208	0.580641	0.820874	*	AL359317.1	lncRNA	novel transcript	-	-	-	-
ENSG00000258820	704	0	0.598789	2.23208	0.580641	0.820874	*	AF111167.1	lncRNA	novel transcript, antisense to a novel orphan protein	-	-	-	-
ENSG00000259621	263	0	0.598789	2.23208	0.580641	0.820874	*	AC069029.1	lncRNA	novel transcript, antisense to IGF1R	-	-	-	-
ENSG00000259876	563	0	0.598789	2.23208	0.580641	0.820874	*	AC010333.1	lncRNA	novel transcript, antisense to a novel protein	-	-	-	-
ENSG00000259974	4912	0	0.598789	2.23208	0.580641	0.820874	*	LINC00261	lncRNA	long intergenic non-protein coding RNA 261	-	-	-	-
ENSG00000260185	406	0	0.598789	2.23208	0.580641	0.820874	*	AC009097.1	lncRNA	novel transcript, antisense to PHLPP1	-	-	-	-
ENSG00000260492	1566	0	0.598789	2.23208	0.580641	0.820874	*	CISTR	lncRNA	chondrogenesis-associated transcript	-	-	-	-
ENSG00000260542	2188	0	0.598789	2.23208	0.580641	0.820874	*	AL499627.1	lncRNA	novel transcript	-	-	-	-
ENSG00000260711	6943	0	0.598789	2.23208	0.580641	0.820874	*	AL121839.2	lncRNA	novel transcript, intronic to CATSPERB	-	-	-	-
ENSG00000260757	1767	0	0.598789	2.23208	0.580641	0.820874	*	AC093520.1	lncRNA	novel transcript	-	-	-	-
ENSG00000261218	794	0	0.598789	2.23208	0.580641	0.820874	*	AC099524.1	lncRNA	novel transcript	-	-	-	-
ENSG00000261368	951	0	0.598789	2.23208	0.580641	0.820874	*	AL731537.2	lncRNA	novel transcript	-	-	-	-
ENSG00000261465	1177	0	0.598789	2.23208	0.580641	0.820874	*	AC099518.4	lncRNA	novel transcript, antisense to TMC7 and COQ7	-	-	-	-
ENSG00000261655	1963	0	0.598789	2.23208	0.580641	0.820874	*	AC100803.3	lncRNA	novel transcript, overlapping to GPR20	-	-	-	-
ENSG00000263063	898	0	0.598789	2.23208	0.580641	0.820874	*	AC024361.2	lncRNA	novel transcript	-	-	-	-
ENSG00000264825	366	0	0.598789	2.23208	0.580641	0.820874	*	AC091588.2	lncRNA	novel transcript	-	-	-	-
ENSG00000265205	499	0	0.598789	2.23208	0.580641	0.820874	*	AC010761.3	lncRNA	novel transcript, antisense to SUPT6H	-	-	-	-
ENSG00000267073	415	0	0.598789	2.23208	0.580641	0.820874	*	AC005256.1	lncRNA	novel transcript	-	-	-	-
ENSG00000267224	465	0	0.598789	2.23208	0.580641	0.820874	*	AC005498.1	lncRNA	novel transcript	-	-	-	-
ENSG00000267254	3024	0	0.598789	2.23208	0.580641	0.820874	*	ZNF790-AS1	lncRNA	ZNF790 antisense RNA 1	-	-	-	-
ENSG00000267429	1103	0	0.598789	2.23208	0.580641	0.820874	*	AC006116.7	lncRNA	novel transcript, sense intronic to ZSCAN5A	-	-	-	-
ENSG00000267543	570	0	0.598789	2.23208	0.580641	0.820874	*	AC015802.3	lncRNA	novel transcript, sense intronic to PRCD	-	-	-	-
ENSG00000267670	518	0	0.598789	2.23208	0.580641	0.820874	*	AC022098.2	lncRNA	novel transcript, antisense to RLN3	-	-	-	-
ENSG00000267786	500	0	0.598789	2.23208	0.580641	0.820874	*	AF038458.3	lncRNA	novel transcript	-	-	-	-
ENSG00000268366	558	0	0.598789	2.23208	0.580641	0.820874	*	AC010271.1	lncRNA	novel transcript, antisense to SERTAD3	-	-	-	-
ENSG00000268894	1994	0	0.598789	2.23208	0.580641	0.820874	*	PLCE1-AS1	lncRNA	PLCE1 antisense RNA 1	-	-	-	-
ENSG00000269068	544	0	0.598789	2.23208	0.580641	0.820874	*	AC009955.4	lncRNA	novel transcript, antisense to OBSL1	-	-	-	-
ENSG00000269155	2719	0	0.598789	2.23208	0.580641	0.820874	*	AL009178.2	lncRNA	novel transcript	-	-	-	-
ENSG00000271709	708	0	0.598789	2.23208	0.580641	0.820874	*	AC017033.1	lncRNA	novel transcript	-	-	-	-
ENSG00000272138	3529	0	0.598789	2.23208	0.580641	0.820874	*	LINC01607	lncRNA	long intergenic non-protein coding RNA 1607	-	-	-	-
ENSG00000272180	1275	0	0.598789	2.23208	0.580641	0.820874	*	AC011306.1	lncRNA	novel transcript	-	-	-	-
ENSG00000272784	634	0	0.598789	2.23208	0.580641	0.820874	*	AC019193.2	lncRNA	novel transcript	-	-	-	-
ENSG00000272801	368	0	0.598789	2.23208	0.580641	0.820874	*	AC004080.5	lncRNA	novel transcript	-	-	-	-
ENSG00000272895	736	0	0.598789	2.23208	0.580641	0.820874	*	AC009303.3	lncRNA	novel transcript, antisense to CCDC93	-	-	-	-
ENSG00000273107	273	0	0.598789	2.23208	0.580641	0.820874	*	AL512598.1	lncRNA	novel transcript	-	-	-	-
ENSG00000273295	5637	0	0.598789	2.23208	0.580641	0.820874	*	AP000350.6	lncRNA	novel transcript	-	-	-	-
ENSG00000273308	349	0	0.598789	2.23208	0.580641	0.820874	*	AC024560.3	lncRNA	novel transcript	-	-	-	-
ENSG00000273733	491	0	0.598789	2.23208	0.580641	0.820874	*	AC011472.4	lncRNA	novel transcript, antisense to DOCK6	-	-	-	-
ENSG00000274281	2127	0	0.598789	2.23208	0.580641	0.820874	*	AC022929.2	lncRNA	novel transcript	-	-	-	-
ENSG00000274698	2036	0	0.598789	2.23208	0.580641	0.820874	*	AC099521.2	lncRNA	novel transcript	-	-	-	-
ENSG00000274833	352	0	0.598789	2.23208	0.580641	0.820874	*	AC110285.5	lncRNA	novel transcript	-	-	-	-
ENSG00000277301	1771	0	0.598789	2.23208	0.580641	0.820874	*	AL034550.2	lncRNA	novel transcript, antisense to NOL4L	-	-	-	-
ENSG00000277954	4116	0	0.598789	2.23208	0.580641	0.820874	*	AC092376.2	lncRNA	novel transcript, antisense to WWOX	-	-	-	-
ENSG00000279440	5182	0	0.598789	2.23208	0.580641	0.820874	*	AL008638.3	lncRNA	novel transcript	-	-	-	-
ENSG00000283973	759	0	0.598789	2.23208	0.580641	0.820874	*	AC099795.1	lncRNA	novel transcript	-	-	-	-
ENSG00000284668	1258	0	0.598789	2.23208	0.580641	0.820874	*	LINC02780	lncRNA	long intergenic non-protein coding RNA 2780	-	-	-	-
ENSG00000285159	2687	0	0.598789	2.23208	0.580641	0.820874	*	AL627422.2	lncRNA	novel transcript	-	-	-	-
ENSG00000285212	821	0	0.598789	2.23208	0.580641	0.820874	*	AL009178.3	lncRNA	novel transcript	-	-	-	-
ENSG00000285492	12705	0	0.598789	2.23208	0.580641	0.820874	*	AL356417.3	lncRNA	uncharacterized LOC112267968	-	-	-	-
ENSG00000285569	4835	0	0.598789	2.23208	0.580641	0.820874	*	AC099344.3	lncRNA	novel transcript	-	-	-	-
ENSG00000285582	6449	0	0.598789	2.23208	0.580641	0.820874	*	AC016042.1	lncRNA	novel transcript, antisense to ATRNL1	-	-	-	-
ENSG00000285810	2337	0	0.598789	2.23208	0.580641	0.820874	*	AC018511.5	lncRNA	novel transcript, antisense to DUPD1	-	-	-	-
ENSG00000285836	1325	0	0.598789	2.23208	0.580641	0.820874	*	AC092896.1	lncRNA	Novel trancript, antisense to CCDC191	-	-	-	-
ENSG00000285941	1362	0	0.598789	2.23208	0.580641	0.820874	*	AL133257.1	lncRNA	novel transcript, antisense to TRDN	-	-	-	-
ENSG00000286147	4893	0	0.598789	2.23208	0.580641	0.820874	*	AC092445.1	lncRNA	novel transcript, antisense to DKK2	-	-	-	-
ENSG00000286302	1388	0	0.598789	2.23208	0.580641	0.820874	*	AC084724.1	lncRNA	novel transcript, antisense to NEK1	-	-	-	-
ENSG00000286400	1640	0	0.598789	2.23208	0.580641	0.820874	*	AC110926.2	lncRNA	novel transcript	-	-	-	-
ENSG00000286423	2885	0	0.598789	2.23208	0.580641	0.820874	*	AC004817.5	lncRNA	novel transcript	-	-	-	-
ENSG00000286476	748	0	0.598789	2.23208	0.580641	0.820874	*	AC079030.1	lncRNA	novel transcript	-	-	-	-
ENSG00000286488	2276	0	0.598789	2.23208	0.580641	0.820874	*	AC103858.3	lncRNA	novel transcript, antisense to STARD5	-	-	-	-
ENSG00000286922	1395	0	0.598789	2.23208	0.580641	0.820874	*	AC068787.2	lncRNA	novel transcript	-	-	-	-
ENSG00000286967	649	0	0.598789	2.23208	0.580641	0.820874	*	AC104167.1	lncRNA	novel transcript, sense intronic to FAM19A1	-	-	-	-
ENSG00000287191	753	0	0.598789	2.23208	0.580641	0.820874	*	AC055807.1	lncRNA	novel transcript, antisense to IGF1R	-	-	-	-
ENSG00000287390	2582	0	0.598789	2.23208	0.580641	0.820874	*	AC006525.1	lncRNA	novel transcript	-	-	-	-
ENSG00000287396	663	0	0.598789	2.23208	0.580641	0.820874	*	AL592464.3	lncRNA	novel transcript	-	-	-	-
ENSG00000287486	1019	0	0.598789	2.23208	0.580641	0.820874	*	AC114291.2	lncRNA	novel transcript	-	-	-	-
ENSG00000287496	1230	0	0.598789	2.23208	0.580641	0.820874	*	AC093227.3	lncRNA	novel transcript	-	-	-	-
ENSG00000287580	556	0	0.598789	2.23208	0.580641	0.820874	*	AC073349.4	lncRNA	novel transcript, antisense to ZNF138	-	-	-	-
ENSG00000287624	689	0	0.598789	2.23208	0.580641	0.820874	*	AL590666.5	lncRNA	novel transcript, antisense to PRCC	-	-	-	-
ENSG00000287647	2059	0	0.598789	2.23208	0.580641	0.820874	*	AC093575.1	lncRNA	novel transcript, antisense to AK5	-	-	-	-
ENSG00000287671	7037	0	0.598789	2.23208	0.580641	0.820874	*	AC068418.3	lncRNA	novel transcript	-	-	-	-
ENSG00000287687	1361	0	0.598789	2.23208	0.580641	0.820874	*	AC007387.3	lncRNA	novel transcript	-	-	-	-
ENSG00000287743	1672	0	0.598789	2.23208	0.580641	0.820874	*	AL031289.2	lncRNA	novel transcript, antisense to RIMS3	-	-	-	-
ENSG00000287760	1062	0	0.598789	2.23208	0.580641	0.820874	*	AC099521.4	lncRNA	novel transcript	-	-	-	-
ENSG00000287945	1005	0	0.598789	2.23208	0.580641	0.820874	*	AL603824.1	lncRNA	novel transcript, antisense to CCNY	-	-	-	-
ENSG00000288005	1381	0	0.598789	2.23208	0.580641	0.820874	*	AC104211.4	lncRNA	novel transcript	-	-	-	-
ENSG00000288545	547	0	0.598789	2.23208	0.580641	0.820874	*	AC023421.2	lncRNA	novel transcript, antisense to SLC14A1 and SLC14A2	-	-	-	-
ENSG00000248690	1656	9.47298	27.8106	2.22895	0.00240686	0.0140438	Up	HAS2-AS1	lncRNA	HAS2 antisense RNA 1	-	-	-	-
ENSG00000277482	224	0.39455	1.24958	2.22055	0.431994	0.7252	*	AC090607.5	lncRNA	novel transcript, antisense to WDR61	-	-	-	-
ENSG00000256705	599	0.742733	2.60316	2.21797	0.416055	0.713814	*	AL137779.1	lncRNA	novel transcript, antisense to PPP2R5C	-	-	-	-
ENSG00000286833	1369	1.92806	5.46408	2.21285	0.066086	0.207633	*	AC097532.3	lncRNA	novel transcript	-	-	-	-
ENSG00000287490	3233	2.32093	6.17874	2.21012	0.069985	0.216327	*	AC015818.9	lncRNA	novel transcript	-	-	-	-
ENSG00000247151	2031	3.88013	9.1476	2.20583	0.0371809	0.133482	*	CSTF3-DT	lncRNA	CSTF3 divergent transcript	-	-	-	-
ENSG00000287543	2802	0.790774	2.09576	2.20364	0.426094	0.723035	*	AC013486.1	lncRNA	novel transcript, antisense to PML	-	-	-	-
ENSG00000223704	6043	2.27624	6.18947	2.19496	0.0897021	0.260761	*	LINC01422	lncRNA	long intergenic non-protein coding RNA 1422	-	-	-	-
ENSG00000230606	2975	72.1606	186.107	2.19187	7.7609e-12	2.18767e-10	Up	AC092683.1	lncRNA	novel transcript	-	-	-	-
ENSG00000226891	3170	3.9008	10.589	2.18552	0.018007	0.0748098	*	LINC01359	lncRNA	long intergenic non-protein coding RNA 1359	-	-	-	-
ENSG00000263316	539	1.88085	5.46559	2.18389	0.116843	0.314911	*	AC027763.2	lncRNA	novel transcript, antisense to ALOX12P2	-	-	-	-
ENSG00000229851	816	1.5782	4.2925	2.18239	0.261502	0.541841	*	ARSD-AS1	lncRNA	ARSD antisense RNA 1	-	-	-	-
ENSG00000279206	600	3.11338	8.48251	2.18112	0.0256965	0.0993428	*	AC004943.3	lncRNA	novel transcript	-	-	-	-
ENSG00000232969	127	0	0.624789	2.18086	0.589791	0.823838	*	AP001062.2	lncRNA	novel transcript	-	-	-	-
ENSG00000235066	1248	0	0.624789	2.18086	0.589791	0.823838	*	AC009303.2	lncRNA	novel transcript, antisense to CCDC93	-	-	-	-
ENSG00000260570	295	0	0.624789	2.18086	0.589791	0.823838	*	AC133550.2	lncRNA	novel transcript, antisense to ATXN2L	-	-	-	-
ENSG00000237989	2798	8.44993	21.8354	2.18016	0.00160289	0.0098867	Up	LINC01679	lncRNA	long intergenic non-protein coding RNA 1679	-	-	-	-
ENSG00000271420	650	2.76771	7.84887	2.17184	0.205102	0.462348	*	AL109936.3	lncRNA	novel transcript	-	-	-	-
ENSG00000224271	66451	2645.03	6933.52	2.17095	1.08536e-07	1.66621e-06	Up	AL117329.1	lncRNA	novel transcript	-	-	-	-
ENSG00000279463	448	3.43503	9.15742	2.17068	0.0356573	0.129097	*	AL159972.1	lncRNA	novel transcript, sense intronic to KLF12	-	-	-	-
ENSG00000231355	666	0.790774	1.55782	2.16785	0.436544	0.728905	*	AP000302.1	lncRNA	novel transcript	-	-	-	-
ENSG00000253819	3084	0.790774	1.55782	2.16785	0.436544	0.728905	*	LINC01151	lncRNA	long intergenic non-protein coding RNA 1151	-	-	-	-
ENSG00000269915	532	0.789099	1.55782	2.16555	0.436993	0.728961	*	AP006621.4	lncRNA	novel transcript, antisense to EPS8L2	-	-	-	-
ENSG00000226876	867	0.371366	1.30158	2.16215	0.515855	0.79285	*	AC092801.1	lncRNA	novel transcript, antisense to SMYD3	-	-	-	-
ENSG00000259442	1091	0.39455	1.30158	2.16203	0.517379	0.793908	*	AC105339.3	lncRNA	novel transcript, antisense FSD2	-	-	-	-
ENSG00000277978	382	0.39455	1.30158	2.16203	0.517379	0.793908	*	AC010542.6	lncRNA	novel transcript, antisense to CKLF	-	-	-	-
ENSG00000285534	1515	0.39455	1.30158	2.16203	0.517379	0.793908	*	AL163541.1	lncRNA	novel transcript	-	-	-	-
ENSG00000174680	4210	1.97359	5.11268	2.16032	0.106763	0.294955	*	GRIK1-AS1	lncRNA	GRIK1 antisense RNA 1	-	-	-	-
ENSG00000261207	565	1.16214	2.91292	2.15416	0.180536	0.424371	*	AL031717.1	lncRNA	novel transcript, antisense to MAPK8IP3	-	-	-	-
ENSG00000197251	2107	3.9455	9.79445	2.13842	0.0918168	0.265064	*	LINC00336	lncRNA	long intergenic non-protein coding RNA 336	-	-	-	-
ENSG00000258875	1740	1.53351	4.32152	2.13474	0.20727	0.46535	*	AL135818.1	lncRNA	novel transcript, antisense to GPR68	-	-	-	-
ENSG00000276174	326	8.4301	21.3406	2.13474	0.000751173	0.00511627	Up	AC087683.2	lncRNA	novel transcript, sense intronic to PIK3C3	-	-	-	-
ENSG00000250900	738	1.92889	5.13868	2.13465	0.101704	0.284682	*	AC008443.6	lncRNA	novel transcript	-	-	-	-
ENSG00000271327	1495	13.1706	34.122	2.12977	1.15981e-05	0.000123089	Up	AC010201.2	lncRNA	novel transcript	-	-	-	-
ENSG00000227495	583	1.18532	3.00619	2.12895	0.21661	0.479693	*	KIF1C-AS1	lncRNA	KIF1C antisense RNA 1	-	-	-	-
ENSG00000162947	1832	0	0.65079	2.12825	0.59925	0.823838	*	LINC01931	lncRNA	long intergenic non-protein coding RNA 1931	-	-	-	-
ENSG00000175779	2043	0	0.65079	2.12825	0.59925	0.823838	*	LINC02694	lncRNA	long intergenic non-protein coding RNA 2694	-	-	-	-
ENSG00000178722	5946	0	0.65079	2.12825	0.59925	0.823838	*	C5orf64	lncRNA	chromosome 5 open reading frame 64	-	GO:0005576//extracellular region	-	-
ENSG00000179141	1992	0	0.65079	2.12825	0.59925	0.823838	*	MTUS2-AS1	lncRNA	MTUS2 antisense RNA 1	-	-	-	-
ENSG00000204904	521	0	0.65079	2.12825	0.59925	0.823838	*	LINC01545	lncRNA	long intergenic non-protein coding RNA 1545	-	-	-	-
ENSG00000214650	1282	0	0.65079	2.12825	0.59925	0.823838	*	AC073592.1	lncRNA	novel transcript	-	-	-	-
ENSG00000222044	1055	0	0.65079	2.12825	0.59925	0.823838	*	AL031587.1	lncRNA	novel transcript	-	-	-	-
ENSG00000223806	1790	0	0.65079	2.12825	0.59925	0.823838	*	LINC00114	lncRNA	long intergenic non-protein coding RNA 114	-	-	-	-
ENSG00000223923	1922	0	0.65079	2.12825	0.59925	0.823838	*	AC010136.1	lncRNA	novel transcript	-	-	-	-
ENSG00000224048	1803	0	0.65079	2.12825	0.59925	0.823838	*	LINC02612	lncRNA	long intergenic non-protein coding RNA 2612	-	-	-	-
ENSG00000224222	1323	0	0.65079	2.12825	0.59925	0.823838	*	LINC02636	lncRNA	long intergenic non-protein coding RNA 2636	-	-	-	-
ENSG00000224592	593	0	0.65079	2.12825	0.59925	0.823838	*	MIR3659HG	lncRNA	MIR3659 host gene	-	-	-	-
ENSG00000224652	1831	0	0.65079	2.12825	0.59925	0.823838	*	LINC00885	lncRNA	long intergenic non-protein coding RNA 885	-	-	-	-
ENSG00000225303	373	0	0.65079	2.12825	0.59925	0.823838	*	AL117341.1	lncRNA	novel transcript	-	-	-	-
ENSG00000225916	551	0	0.65079	2.12825	0.59925	0.823838	*	AC007879.2	lncRNA	novel transcript	-	-	-	-
ENSG00000226043	1482	0	0.65079	2.12825	0.59925	0.823838	*	AP000561.1	lncRNA	novel transcript	-	-	-	-
ENSG00000226375	690	0	0.65079	2.12825	0.59925	0.823838	*	AL022310.1	lncRNA	novel transcript	-	-	-	-
ENSG00000226679	655	0	0.65079	2.12825	0.59925	0.823838	*	AL606748.1	lncRNA	novel transcript	-	-	-	-
ENSG00000226828	1799	0	0.65079	2.12825	0.59925	0.823838	*	LINC02774	lncRNA	long intergenic non-protein coding RNA 2774	-	-	-	-
ENSG00000227165	4230	0	0.65079	2.12825	0.59925	0.823838	*	WDR11-AS1	lncRNA	WDR11 antisense RNA 1	-	-	-	-
ENSG00000227172	414	0	0.65079	2.12825	0.59925	0.823838	*	AC011290.1	lncRNA	novel transcript, antisense to POU6F2	-	-	-	-
ENSG00000227680	549	0	0.65079	2.12825	0.59925	0.823838	*	AC108051.1	lncRNA	novel transcript	-	-	-	-
ENSG00000228035	2610	0	0.65079	2.12825	0.59925	0.823838	*	NGF-AS1	lncRNA	NGF antisense RNA 1	-	-	-	-
ENSG00000228467	891	0	0.65079	2.12825	0.59925	0.823838	*	AL845311.1	lncRNA	novel transcript	-	-	-	-
ENSG00000229236	4474	0	0.65079	2.12825	0.59925	0.823838	*	TTTY10	lncRNA	testis-specific transcript, Y-linked 10	-	-	-	-
ENSG00000229912	600	0	0.65079	2.12825	0.59925	0.823838	*	AC128709.1	lncRNA	novel transcript	-	-	-	-
ENSG00000230533	1097	0	0.65079	2.12825	0.59925	0.823838	*	AL356234.2	lncRNA	novel transcript	-	-	-	-
ENSG00000230623	1768	0	0.65079	2.12825	0.59925	0.823838	*	AC104461.1	lncRNA	novel transcript, antisense to ZNF281	-	-	-	-
ENSG00000230798	941	0	0.65079	2.12825	0.59925	0.823838	*	FOXD3-AS1	lncRNA	FOXD3 antisense RNA 1	-	-	-	-
ENSG00000231255	269	0	0.65079	2.12825	0.59925	0.823838	*	AC005009.1	lncRNA	novel transcript	-	-	-	-
ENSG00000231272	452	0	0.65079	2.12825	0.59925	0.823838	*	AL122008.1	lncRNA	novel transcript	-	-	-	-
ENSG00000232192	810	0	0.65079	2.12825	0.59925	0.823838	*	KIF26B-AS1	lncRNA	KIF26B antisense RNA 1	-	-	-	-
ENSG00000232416	3522	0	0.65079	2.12825	0.59925	0.823838	*	BPESC1	lncRNA	blepharophimosis, epicanthus inversus and ptosis candidate 1	-	GO:0005575//cellular_component	GO:0003674//molecular_function	GO:0008150//biological_process
ENSG00000232530	808	0	0.65079	2.12825	0.59925	0.823838	*	LIF-AS1	lncRNA	LIF antisense RNA 1	-	-	-	-
ENSG00000232643	1132	0	0.65079	2.12825	0.59925	0.823838	*	LINC00385	lncRNA	long intergenic non-protein coding RNA 385	-	-	-	-
ENSG00000234504	1444	0	0.65079	2.12825	0.59925	0.823838	*	AL353801.2	lncRNA	novel transcript	-	-	-	-
ENSG00000234715	2725	0	0.65079	2.12825	0.59925	0.823838	*	AC005064.1	lncRNA	novel transcript, antisense to RELN and SLC26A5	-	-	-	-
ENSG00000235271	841	0	0.65079	2.12825	0.59925	0.823838	*	Z97353.2	lncRNA	novel transcript	-	-	-	-
ENSG00000235523	361	0	0.65079	2.12825	0.59925	0.823838	*	AL135924.2	lncRNA	novel transcript	-	-	-	-
ENSG00000235593	554	0	0.65079	2.12825	0.59925	0.823838	*	RBMS3-AS1	lncRNA	RBMS3 antisense RNA 1	-	-	-	-
ENSG00000235947	1464	0	0.65079	2.12825	0.59925	0.823838	*	EGOT	lncRNA	eosinophil granule ontogeny transcript	-	-	-	-
ENSG00000236076	431	0	0.65079	2.12825	0.59925	0.823838	*	LINC01072	lncRNA	long intergenic non-protein coding RNA 1072	-	-	-	-
ENSG00000236501	2563	0	0.65079	2.12825	0.59925	0.823838	*	AC074286.1	lncRNA	novel transcript	-	-	-	-
ENSG00000236849	1259	0	0.65079	2.12825	0.59925	0.823838	*	LINC01474	lncRNA	long intergenic non-protein coding RNA 1474	-	-	-	-
ENSG00000237359	941	0	0.65079	2.12825	0.59925	0.823838	*	AL354977.2	lncRNA	novel transcript	-	-	-	-
ENSG00000238212	1743	0	0.65079	2.12825	0.59925	0.823838	*	LINC02096	lncRNA	long intergenic non-protein coding RNA 2096	-	-	-	-
ENSG00000238230	1844	0	0.65079	2.12825	0.59925	0.823838	*	LINC00391	lncRNA	long intergenic non-protein coding RNA 391	-	-	-	-
ENSG00000240687	1468	0	0.65079	2.12825	0.59925	0.823838	*	AC082651.1	lncRNA	novel transcript	-	-	-	-
ENSG00000244260	1852	0	0.65079	2.12825	0.59925	0.823838	*	AC082651.4	lncRNA	novel transcript	-	-	-	-
ENSG00000244998	1380	0	0.65079	2.12825	0.59925	0.823838	*	AC100803.2	lncRNA	novel transcript, antisense to PTP4A3	-	-	-	-
ENSG00000246627	2191	0	0.65079	2.12825	0.59925	0.823838	*	CACNA1C-AS1	lncRNA	CACNA1C antisense RNA 1	-	-	-	-
ENSG00000247867	1504	0	0.65079	2.12825	0.59925	0.823838	*	AP001922.1	lncRNA	novel transcript, antisense to DGAT2	-	-	-	-
ENSG00000248202	1594	0	0.65079	2.12825	0.59925	0.823838	*	LINC02234	lncRNA	long intergenic non-protein coding RNA 2234	-	-	-	-
ENSG00000248211	460	0	0.65079	2.12825	0.59925	0.823838	*	TRPC7-AS1	lncRNA	TRPC7 antisense RNA 1	-	-	-	-
ENSG00000248994	4632	0	0.65079	2.12825	0.59925	0.823838	*	AC124852.1	lncRNA	novel transcript	-	-	-	-
ENSG00000249478	3142	0	0.65079	2.12825	0.59925	0.823838	*	AC010307.3	lncRNA	novel transcript	-	-	-	-
ENSG00000249697	1227	0	0.65079	2.12825	0.59925	0.823838	*	AC034245.1	lncRNA	novel transcript	-	-	-	-
ENSG00000250421	589	0	0.65079	2.12825	0.59925	0.823838	*	AC106798.1	lncRNA	novel transcript	-	-	-	-
ENSG00000250509	965	0	0.65079	2.12825	0.59925	0.823838	*	AC034213.1	lncRNA	novel transcript	-	-	-	-
ENSG00000251186	664	0	0.65079	2.12825	0.59925	0.823838	*	AC105345.2	lncRNA	novel transcript	-	-	-	-
ENSG00000253105	1844	0	0.65079	2.12825	0.59925	0.823838	*	AP003548.1	lncRNA	novel transcript	-	-	-	-
ENSG00000253572	722	0	0.65079	2.12825	0.59925	0.823838	*	AC108482.1	lncRNA	novel transcript	-	-	-	-
ENSG00000254031	1366	0	0.65079	2.12825	0.59925	0.823838	*	AC022858.1	lncRNA	novel transcript	-	-	-	-
ENSG00000254034	2125	0	0.65079	2.12825	0.59925	0.823838	*	INTS9-AS1	lncRNA	INTS9 antisense RNA 1	-	-	-	-
ENSG00000254101	5357	0	0.65079	2.12825	0.59925	0.823838	*	LINC02055	lncRNA	long intergenic non-protein coding RNA 2055	-	-	-	-
ENSG00000254900	537	0	0.65079	2.12825	0.59925	0.823838	*	AC091053.2	lncRNA	novel transcript	-	-	-	-
ENSG00000255092	567	0	0.65079	2.12825	0.59925	0.823838	*	AC010768.2	lncRNA	novel transcript	-	-	-	-
ENSG00000255164	439	0	0.65079	2.12825	0.59925	0.823838	*	AF235103.1	lncRNA	novel transcript, antisense to ZNF252	-	-	-	-
ENSG00000255746	503	0	0.65079	2.12825	0.59925	0.823838	*	AC007406.2	lncRNA	novel transcript	-	-	-	-
ENSG00000255839	321	0	0.65079	2.12825	0.59925	0.823838	*	AC117503.1	lncRNA	novel transcript	-	-	-	-
ENSG00000255920	2353	0	0.65079	2.12825	0.59925	0.823838	*	CCND2-AS1	lncRNA	CCND2 antisense RNA 1	-	-	-	-
ENSG00000255931	1193	0	0.65079	2.12825	0.59925	0.823838	*	AP003108.1	lncRNA	novel transcript	-	-	-	-
ENSG00000256312	391	0	0.65079	2.12825	0.59925	0.823838	*	AC138466.1	lncRNA	novel transcript	-	-	-	-
ENSG00000256482	451	0	0.65079	2.12825	0.59925	0.823838	*	AC023796.2	lncRNA	novel transcript, antisense to BCAT1	-	-	-	-
ENSG00000257185	2344	0	0.65079	2.12825	0.59925	0.823838	*	LINC02293	lncRNA	long intergenic non-protein coding RNA 2293	-	-	-	-
ENSG00000257252	1166	0	0.65079	2.12825	0.59925	0.823838	*	AC124947.1	lncRNA	novel transcript, antisense to NUDT4	-	-	-	-
ENSG00000257507	423	0	0.65079	2.12825	0.59925	0.823838	*	LINC02373	lncRNA	long intergenic non-protein coding RNA 2373	-	-	-	-
ENSG00000257596	735	0	0.65079	2.12825	0.59925	0.823838	*	SCAT2	lncRNA	S-phase cancer associated transcript 2	-	-	-	-
ENSG00000257747	1375	0	0.65079	2.12825	0.59925	0.823838	*	LINC02426	lncRNA	long intergenic non-protein coding RNA 2426	-	-	-	-
ENSG00000258443	937	0	0.65079	2.12825	0.59925	0.823838	*	AC005225.1	lncRNA	novel transcript, sense intronic to HEATR4	-	-	-	-
ENSG00000258502	2466	0	0.65079	2.12825	0.59925	0.823838	*	LINC02290	lncRNA	long intergenic non-protein coding RNA 2290	-	-	-	-
ENSG00000258943	880	0	0.65079	2.12825	0.59925	0.823838	*	AL049871.1	lncRNA	novel transcript	-	-	-	-
ENSG00000259639	701	0	0.65079	2.12825	0.59925	0.823838	*	AC021351.1	lncRNA	novel transcript	-	-	-	-
ENSG00000259977	710	0	0.65079	2.12825	0.59925	0.823838	*	AL121578.2	lncRNA	novel transcript	-	-	-	-
ENSG00000260423	4388	0	0.65079	2.12825	0.59925	0.823838	*	LINC02367	lncRNA	long intergenic non-protein coding RNA 2367	-	-	-	-
ENSG00000261080	1513	0	0.65079	2.12825	0.59925	0.823838	*	RUNX2-AS1	lncRNA	RUNX2 antisense RNA 1	-	-	-	-
ENSG00000261504	1376	0	0.65079	2.12825	0.59925	0.823838	*	LINC01686	lncRNA	long intergenic non-protein coding RNA 1686	-	-	-	-
ENSG00000262020	610	0	0.65079	2.12825	0.59925	0.823838	*	AC007014.1	lncRNA	novel transcript, antisense to CLEC16A	-	-	-	-
ENSG00000262061	1242	0	0.65079	2.12825	0.59925	0.823838	*	AC129507.1	lncRNA	novel transcript, antisense to RPH3AL	-	-	-	-
ENSG00000262692	291	0	0.65079	2.12825	0.59925	0.823838	*	AC116914.2	lncRNA	novel transcript, antisense to ITGAE	-	-	-	-
ENSG00000263393	553	0	0.65079	2.12825	0.59925	0.823838	*	AC011825.2	lncRNA	novel transcript, antisense to RNF138	-	-	-	-
ENSG00000263709	323	0	0.65079	2.12825	0.59925	0.823838	*	AC024619.3	lncRNA	novel transcript, antisense to MYO18A	-	-	-	-
ENSG00000267051	810	0	0.65079	2.12825	0.59925	0.823838	*	AP005229.1	lncRNA	novel transcript	-	-	-	-
ENSG00000267070	531	0	0.65079	2.12825	0.59925	0.823838	*	AC026458.2	lncRNA	novel transcript	-	-	-	-
ENSG00000267628	728	0	0.65079	2.12825	0.59925	0.823838	*	AC104423.1	lncRNA	novel transcript, antisense to ATP9B	-	-	-	-
ENSG00000267746	507	0	0.65079	2.12825	0.59925	0.823838	*	AC104985.1	lncRNA	novel transcript, antisense to NOL4	-	-	-	-
ENSG00000268601	556	0	0.65079	2.12825	0.59925	0.823838	*	AC115522.1	lncRNA	novel transcript	-	-	-	-
ENSG00000269124	472	0	0.65079	2.12825	0.59925	0.823838	*	AC007193.2	lncRNA	novel transcript, antisense to HIF3A	-	-	-	-
ENSG00000269246	173	0	0.65079	2.12825	0.59925	0.823838	*	AC011445.2	lncRNA	novel transcript	-	-	-	-
ENSG00000269758	507	0	0.65079	2.12825	0.59925	0.823838	*	AC092070.4	lncRNA	novel transcript	-	-	-	-
ENSG00000269898	498	0	0.65079	2.12825	0.59925	0.823838	*	AC018695.2	lncRNA	novel transcript, antisense to C16orf74	-	-	-	-
ENSG00000270090	632	0	0.65079	2.12825	0.59925	0.823838	*	AL590235.1	lncRNA	novel transcript	-	-	-	-
ENSG00000271390	499	0	0.65079	2.12825	0.59925	0.823838	*	AP003973.2	lncRNA	novel transcript	-	-	-	-
ENSG00000271761	540	0	0.65079	2.12825	0.59925	0.823838	*	AL021368.1	lncRNA	novel transcript	-	-	-	-
ENSG00000272254	437	0	0.65079	2.12825	0.59925	0.823838	*	AC022893.3	lncRNA	novel transcript, antisense to TERF1	-	-	-	-
ENSG00000272625	720	0	0.65079	2.12825	0.59925	0.823838	*	AP000919.4	lncRNA	novel transcript, antisense to LPIN2	-	-	-	-
ENSG00000273177	430	0	0.65079	2.12825	0.59925	0.823838	*	AC092954.2	lncRNA	novel transcript	-	-	-	-
ENSG00000273180	554	0	0.65079	2.12825	0.59925	0.823838	*	AC019193.3	lncRNA	novel transcript	-	-	-	-
ENSG00000273198	532	0	0.65079	2.12825	0.59925	0.823838	*	AL096803.4	lncRNA	novel transcript	-	-	-	-
ENSG00000274184	2021	0	0.65079	2.12825	0.59925	0.823838	*	AC011815.2	lncRNA	novel transcript, antisense to ZSCAN30	-	-	-	-
ENSG00000275025	440	0	0.65079	2.12825	0.59925	0.823838	*	AC002401.3	lncRNA	novel transcript, antisense to PDK2	-	-	-	-
ENSG00000276454	444	0	0.65079	2.12825	0.59925	0.823838	*	AC008083.4	lncRNA	novel transcript	-	-	-	-
ENSG00000278595	397	0	0.65079	2.12825	0.59925	0.823838	*	AL133396.2	lncRNA	novel transcript	-	-	-	-
ENSG00000278722	654	0	0.65079	2.12825	0.59925	0.823838	*	AL445288.1	lncRNA	novel transcript, antisense to PCDH17	-	-	-	-
ENSG00000281655	721	0	0.65079	2.12825	0.59925	0.823838	*	AP000851.2	lncRNA	novel transcript	-	-	-	-
ENSG00000283053	1469	0	0.65079	2.12825	0.59925	0.823838	*	AL390862.1	lncRNA	novel transcript	-	-	-	-
ENSG00000284721	1932	0	0.65079	2.12825	0.59925	0.823838	*	AL662907.3	lncRNA	novel transcript	-	-	-	-
ENSG00000284743	674	0	0.65079	2.12825	0.59925	0.823838	*	AL139254.3	lncRNA	novel transcript	-	-	-	-
ENSG00000285544	1881	0	0.65079	2.12825	0.59925	0.823838	*	AC115220.2	lncRNA	novel transcript	-	-	-	-
ENSG00000285902	1287	0	0.65079	2.12825	0.59925	0.823838	*	AL136442.1	lncRNA	novel transcript	-	-	-	-
ENSG00000286126	770	0	0.65079	2.12825	0.59925	0.823838	*	AP001095.1	lncRNA	novel transcript	-	-	-	-
ENSG00000286294	1912	0	0.65079	2.12825	0.59925	0.823838	*	AC107398.5	lncRNA	novel transcript	-	-	-	-
ENSG00000286378	3414	0	0.65079	2.12825	0.59925	0.823838	*	AL713852.2	lncRNA	novel transcript	-	-	-	-
ENSG00000286401	657	0	0.65079	2.12825	0.59925	0.823838	*	AC069547.2	lncRNA	novel transcript, antisense to SGMS1	-	-	-	-
ENSG00000286407	640	0	0.65079	2.12825	0.59925	0.823838	*	AC004863.1	lncRNA	novel transcript	-	-	-	-
ENSG00000286424	1391	0	0.65079	2.12825	0.59925	0.823838	*	AL157996.2	lncRNA	novel transcript	-	-	-	-
ENSG00000286542	722	0	0.65079	2.12825	0.59925	0.823838	*	AC124242.3	lncRNA	novel transcript	-	-	-	-
ENSG00000286543	2775	0	0.65079	2.12825	0.59925	0.823838	*	AC138409.3	lncRNA	novel transcript	-	-	-	-
ENSG00000286562	611	0	0.65079	2.12825	0.59925	0.823838	*	Z98742.4	lncRNA	novel transcript	-	-	-	-
ENSG00000286591	1600	0	0.65079	2.12825	0.59925	0.823838	*	AC006197.2	lncRNA	novel transcript	-	-	-	-
ENSG00000286662	3155	0	0.65079	2.12825	0.59925	0.823838	*	AC087894.3	lncRNA	novel transcript	-	-	-	-
ENSG00000286799	609	0	0.65079	2.12825	0.59925	0.823838	*	AC124066.1	lncRNA	novel transcript, antisense to B9D1	-	-	-	-
ENSG00000286932	659	0	0.65079	2.12825	0.59925	0.823838	*	AC013716.1	lncRNA	novel transcript, sense intronic to LRRTM4	-	-	-	-
ENSG00000286936	760	0	0.65079	2.12825	0.59925	0.823838	*	AL023913.1	lncRNA	novel transcript	-	-	-	-
ENSG00000287047	883	0	0.65079	2.12825	0.59925	0.823838	*	AL133395.1	lncRNA	novel transcript, antisense to SORCS1	-	-	-	-
ENSG00000287083	2123	0	0.65079	2.12825	0.59925	0.823838	*	AC108169.1	lncRNA	novel transcript	-	-	-	-
ENSG00000287189	2828	0	0.65079	2.12825	0.59925	0.823838	*	AL121956.6	lncRNA	novel transcript	-	-	-	-
ENSG00000287242	2306	0	0.65079	2.12825	0.59925	0.823838	*	AC073593.2	lncRNA	novel transcript, antisense to SCARB1	-	-	-	-
ENSG00000287423	2077	0	0.65079	2.12825	0.59925	0.823838	*	AL360006.1	lncRNA	novel transcript	-	-	-	-
ENSG00000287427	2013	0	0.65079	2.12825	0.59925	0.823838	*	AL390236.1	lncRNA	novel transcript, antisense to PTPRE	-	-	-	-
ENSG00000287589	3645	0	0.65079	2.12825	0.59925	0.823838	*	AC093426.2	lncRNA	novel transcript	-	-	-	-
ENSG00000287652	525	0	0.65079	2.12825	0.59925	0.823838	*	AC000082.1	lncRNA	novel transcript, antisense to DGCR8and CDC45	-	-	-	-
ENSG00000287679	4260	0	0.65079	2.12825	0.59925	0.823838	*	AL355347.1	lncRNA	novel transcript, antisense to KHDRBS2	-	-	-	-
ENSG00000287736	2809	0	0.65079	2.12825	0.59925	0.823838	*	AF305872.2	lncRNA	papillary thyroid carcinoma susceptibility candidate 1	-	-	-	-
ENSG00000287804	987	0	0.65079	2.12825	0.59925	0.823838	*	Z98745.2	lncRNA	novel transcript	-	-	-	-
ENSG00000287823	5552	0	0.65079	2.12825	0.59925	0.823838	*	AL603783.1	lncRNA	novel transcript	-	-	-	-
ENSG00000287964	1441	0	0.65079	2.12825	0.59925	0.823838	*	AC066580.1	lncRNA	novel transcript	-	-	-	-
ENSG00000287982	1328	0	0.65079	2.12825	0.59925	0.823838	*	AC026765.4	lncRNA	novel transcript	-	-	-	-
ENSG00000288096	2075	0	0.65079	2.12825	0.59925	0.823838	*	AC109322.2	lncRNA	novel transcript	-	-	-	-
ENSG00000288539	2299	0	0.65079	2.12825	0.59925	0.823838	*	AC022133.2	lncRNA	novel transcript	-	-	-	-
ENSG00000287023	22565	4652.8	11961.3	2.11846	2.77278e-52	1.02367e-49	Up	AC018978.1	lncRNA	novel transcript	-	-	-	-
ENSG00000234899	4476	13.0016	34.7349	2.11788	0.000203872	0.00161745	Up	SOX9-AS1	lncRNA	SOX9 antisense RNA 1	-	-	-	-
ENSG00000230415	389	2.71799	6.80202	2.11782	0.0404681	0.14233	*	LINC01786	lncRNA	long intergenic non-protein coding RNA 1786	-	-	-	-
ENSG00000233785	672	1.18365	3.04443	2.11667	0.238903	0.511199	*	AC131011.2	lncRNA	novel transcript	-	-	-	-
ENSG00000227606	500	5.50889	13.1471	2.1155	0.0159812	0.0677633	*	AC005392.1	lncRNA	novel transcript	-	-	-	-
ENSG00000231483	613	2.66995	7.3782	2.11424	0.0570408	0.185896	*	LINC02678	lncRNA	long intergenic non-protein coding RNA 2678	-	-	-	-
ENSG00000278462	266	3.11087	7.6222	2.11207	0.0423844	0.147471	*	AL359880.1	lncRNA	novel transcript, sense intronic to LRCH1	-	-	-	-
ENSG00000270130	528	12.1227	29.2392	2.11166	0.000546986	0.00387837	Up	AC068790.7	lncRNA	novel transcript, sense intronic to CCDC92	-	-	-	-
ENSG00000270000	431	3.43671	8.95129	2.11073	0.0313088	0.116219	*	AC005479.2	lncRNA	novel transcript	-	-	-	-
ENSG00000247809	4198	326.47	822.296	2.11036	9.64939e-35	1.71462e-32	Up	NR2F2-AS1	lncRNA	NR2F2 antisense RNA 1	-	-	-	-
ENSG00000268744	2593	3.5543	9.19905	2.10813	0.0508763	0.170301	*	AC008758.4	lncRNA	novel transcript	-	-	-	-
ENSG00000259624	440	8.52367	21.9859	2.10756	0.000468299	0.00338098	Up	AC009269.3	lncRNA	novel transcript, antisense to novel protein	-	-	-	-
ENSG00000273792	1312	0.790774	1.63734	2.10121	0.381281	0.678737	*	AC022898.2	lncRNA	novel transcript, sense intronic to RORA	-	-	-	-
ENSG00000224017	1220	0.742733	2.17376	2.0978	0.370735	0.667053	*	LINC01449	lncRNA	long intergenic non-protein coding RNA 1449	-	-	-	-
ENSG00000225146	535	1.18616	3.09795	2.09084	0.319429	0.613993	*	AC073957.1	lncRNA	novel transcript	-	-	-	-
ENSG00000272870	5679	48.1555	118.364	2.09047	8.0395e-14	2.81567e-12	Up	SAP30-DT	lncRNA	SAP30 divergent transcript	-	-	-	-
ENSG00000180846	1288	1.55585	3.8891	2.09024	0.124587	0.329431	*	CSNK1G2-AS1	lncRNA	CSNK1G2 antisense RNA 1	-	-	-	-
ENSG00000282849	638	6.08599	15.8986	2.08811	0.0216368	0.0864879	*	AL359834.1	lncRNA	novel transcript	-	-	-	-
ENSG00000262039	382	1.1141	3.00468	2.08018	0.246302	0.521776	*	AC091180.6	lncRNA	novel transcript, antisense to PHB	-	-	-	-
ENSG00000258586	1174	1.5782	3.37868	2.07294	0.29484	0.584151	*	LINC02274	lncRNA	long intergenic non-protein coding RNA 2274	-	-	-	-
ENSG00000235934	2138	2.36897	5.64571	2.0725	0.0937471	0.269128	*	AC007405.3	lncRNA	novel transcript	-	-	-	-
ENSG00000232633	3361	0.790774	1.6771	2.0716	0.386967	0.685164	*	AC079465.1	lncRNA	novel transcript	-	-	-	-
ENSG00000231329	829	2.32093	5.59371	2.06432	0.103903	0.28926	*	AL031772.1	lncRNA	novel transcript	-	-	-	-
ENSG00000234880	2155	29.4355	70.106	2.06195	5.16889e-07	7.04993e-06	Up	LINC00163	lncRNA	long intergenic non-protein coding RNA 163	-	-	-	-
ENSG00000260922	1178	27.9459	65.2665	2.05827	1.46325e-07	2.20276e-06	Up	AC009139.1	lncRNA	novel transcript, antisense to ADAMTS18	-	-	-	-
ENSG00000265337	475	4.29787	9.85681	2.0579	0.0184466	0.0762942	*	AC079336.3	lncRNA	novel transcript, sense intronic MYO1D	-	-	-	-
ENSG00000246982	1230	4.97189	11.4529	2.05125	0.0423331	0.147319	*	Z84485.1	lncRNA	novel transcript, antisense to BRPF3	-	-	-	-
ENSG00000272008	4127	4.73795	11.6065	2.03882	0.0440009	0.152025	*	AL139274.2	lncRNA	novel transcript, antisense to ZNF292	-	-	-	-
ENSG00000272341	2538	21.787	52.7917	2.03723	4.98254e-07	6.82023e-06	Up	AL137003.1	lncRNA	novel transcript	-	-	-	-
ENSG00000230747	740	0.39455	0.778912	2.03561	0.550611	0.808411	*	AC021188.1	lncRNA	novel transcript	-	-	-	-
ENSG00000249252	630	0.39455	0.778912	2.03561	0.550611	0.808411	*	C1QTNF7-AS1	lncRNA	C1QTNF7 antisense RNA 1	-	-	-	-
ENSG00000267141	607	0.371366	0.778912	2.03543	0.549143	0.80696	*	AC012615.4	lncRNA	novel transcript, antisense to KLF16	-	-	-	-
ENSG00000273143	3011	15.1888	37.2249	2.0309	0.000102544	0.000880208	Up	AL355512.1	lncRNA	novel transcript	-	-	-	-
ENSG00000278202	785	3.87846	7.95154	2.02942	0.0573824	0.186769	*	AC243919.2	lncRNA	novel transcript	-	-	-	-
ENSG00000260394	1220	1.5782	3.51019	2.02456	0.304522	0.596158	*	Z92544.1	lncRNA	novel transcript, antisense to RHBDL1	-	-	-	-
ENSG00000270124	601	1.1613	2.57528	2.01902	0.254566	0.533252	*	AC092127.2	lncRNA	novel transcript	-	-	-	-
ENSG00000272269	1088	22.7515	56.5186	2.01156	0.00108126	0.0070284	Up	AL138724.2	lncRNA	novel transcript, antisense to NUP153	-	-	-	-
ENSG00000254343	522	11.7939	28.3964	2.01061	0.00158551	0.0097922	Up	AC091563.1	lncRNA	novel transcript	-	-	-	-
ENSG00000256742	3712	95.5456	225.159	2.00683	2.43503e-17	1.23295e-15	Up	KDM2B-DT	lncRNA	KDM2B divergent transcript	-	-	-	-
ENSG00000271966	1113	7.73625	20.5604	2.00561	0.0300978	0.112636	*	AC021321.1	lncRNA	novel transcript	-	-	-	-
ENSG00000229327	265	0.789099	1.76885	2.00415	0.343562	0.639561	*	AL391839.1	lncRNA	novel transcript	-	-	-	-
ENSG00000241772	744	6.08599	14.9759	2.00412	0.0362239	0.130762	*	AC092620.1	lncRNA	novel transcript	-	-	-	-
ENSG00000272304	552	1.18616	2.0771	2.00166	0.435059	0.727285	*	AC096721.1	lncRNA	novel transcript	-	-	-	-
ENSG00000286545	4045	1.18365	2.0771	1.99921	0.435598	0.727881	*	AC092645.2	lncRNA	novel transcript, antisense to ZC3H8	-	-	-	-
ENSG00000270077	554	1.18365	2.66704	1.99667	0.282816	0.569206	*	AP003117.1	lncRNA	novel transcript, sense intronic to PGCP	-	-	-	-
ENSG00000273011	678	0.789099	1.79485	1.98869	0.355893	0.652098	*	AC092681.3	lncRNA	novel transcript	-	-	-	-
ENSG00000274954	293	6.57494	13.7774	1.98855	0.0167809	0.0705406	*	AC090971.6	lncRNA	novel transcript	-	-	-	-
ENSG00000225235	398	0.742733	1.71685	1.98029	0.411472	0.710726	*	INTS6L-AS1	lncRNA	INTS6L antisense RNA 1	-	-	-	-
ENSG00000254943	477	3.06701	7.06317	1.97921	0.0792342	0.237271	*	AP003501.2	lncRNA	novel transcript, antisense to ROBO4	-	-	-	-
ENSG00000228459	2458	9.172	21.188	1.97738	0.00200509	0.011997	Up	LINC01546	lncRNA	long intergenic non-protein coding RNA 1546	-	-	-	-
ENSG00000233321	2060	12.7668	28.182	1.97638	0.00461653	0.0243246	Up	LINC02669	lncRNA	long intergenic non-protein coding RNA 2669	-	-	-	-
ENSG00000232411	506	0.789099	1.82085	1.97382	0.417943	0.715383	*	AC009495.2	lncRNA	novel transcript	-	-	-	-
ENSG00000270117	396	0.789099	1.82085	1.97382	0.417943	0.715383	*	AP000769.2	lncRNA	novel transcript	-	-	-	-
ENSG00000273321	562	0.789099	1.82085	1.97382	0.417943	0.715383	*	AC023983.2	lncRNA	novel transcript	-	-	-	-
ENSG00000234292	1046	7.71055	16.5759	1.97292	0.00531102	0.0274028	Up	AC123595.1	lncRNA	novel transcript	-	-	-	-
ENSG00000233928	4113	0.395387	0.818669	1.97261	0.508964	0.78827	*	AL591501.1	lncRNA	novel transcript	-	-	-	-
ENSG00000271631	610	2.27456	5.3188	1.96762	0.127038	0.334053	*	AL139041.1	lncRNA	novel transcript, antisense to SLC46A2	-	-	-	-
ENSG00000230470	423	6.54757	14.5906	1.96713	0.00716157	0.0350045	Up	AL078645.1	lncRNA	novel transcript	-	-	-	-
ENSG00000204362	5614	135.317	322.153	1.96623	5.32356e-12	1.53825e-10	Up	LINC02783	lncRNA	long intergenic non-protein coding RNA 2783	-	-	-	-
ENSG00000286205	1735	3.06701	6.53899	1.96184	0.0932619	0.268017	*	AC139887.5	lncRNA	novel transcript	-	-	-	-
ENSG00000276462	3308	1.16214	2.71904	1.95844	0.240239	0.512773	*	BX255923.2	lncRNA	novel transcript	-	-	-	-
ENSG00000260077	1572	10.8206	24.0612	1.95636	0.000650293	0.00449274	Up	AC104794.3	lncRNA	novel transcript	-	-	-	-
ENSG00000255337	692	3.55513	7.66045	1.95344	0.0683223	0.212744	*	AP001830.1	lncRNA	novel transcript	-	-	-	-
ENSG00000271172	511	0.742733	1.76885	1.95193	0.354964	0.651347	*	AC104662.1	lncRNA	novel transcript	-	-	-	-
ENSG00000211683	1087	1.18616	2.15661	1.95006	0.374802	0.671862	*	AP000346.1	lncRNA	novel transcript	-	-	-	-
ENSG00000273473	572	1.16047	2.72055	1.94707	0.334513	0.629837	*	BX649601.1	lncRNA	novel transcript	-	-	-	-
ENSG00000269980	343	0.790774	1.84837	1.94677	0.426252	0.723149	*	AC068768.1	lncRNA	novel transcript, antisense to CDK2AP1	-	-	-	-
ENSG00000232453	1383	7.90607	17.42	1.93815	0.0565376	0.18462	*	LINC02777	lncRNA	long intergenic non-protein coding RNA 2777	-	-	-	-
ENSG00000272354	376	2.74034	5.2619	1.93692	0.172917	0.412264	*	AC092354.1	lncRNA	novel transcript	-	-	-	-
ENSG00000224729	2537	6.92145	15.2414	1.93462	0.00605272	0.0305172	Up	PCOLCE-AS1	lncRNA	PCOLCE antisense RNA 1	-	-	-	-
ENSG00000236064	2232	7.85133	17.3665	1.93237	0.00670997	0.0332144	Up	AL109946.1	lncRNA	novel transcript, antisense to MID2	-	-	-	-
ENSG00000269054	1762	3.16142	6.85553	1.93181	0.0965555	0.274699	*	AC012313.6	lncRNA	novel transcript, antisense to ZNF497	-	-	-	-
ENSG00000229672	1571	3.15975	6.86929	1.92744	0.0915699	0.264538	*	AL450322.2	lncRNA	novel transcript	-	-	-	-
ENSG00000258593	1045	6.96782	14.8135	1.92123	0.00810683	0.0387713	Up	AL583810.1	lncRNA	novel transcript, antisense to KIAA0284	-	-	-	-
ENSG00000258964	720	5.76015	13.2958	1.91808	0.0129284	0.0570452	*	AL137129.1	lncRNA	novel transcript	-	-	-	-
ENSG00000236754	1838	3.1631	6.34511	1.9156	0.173619	0.413288	*	AC007666.1	lncRNA	novel transcript	-	-	-	-
ENSG00000261240	456	0.395387	0.858426	1.91542	0.525453	0.79934	*	AC009065.7	lncRNA	novel transcript, antisense to PKD1	-	-	-	-
ENSG00000275265	455	0.395387	0.858426	1.91542	0.525453	0.79934	*	AC127002.2	lncRNA	novel transcript	-	-	-	-
ENSG00000285921	904	1.85683	3.91171	1.91452	0.246988	0.522739	*	AP000779.1	lncRNA	novel transcript	-	-	-	-
ENSG00000287538	1432	0.742733	1.82085	1.91385	0.430999	0.7252	*	AC109635.7	lncRNA	novel transcript	-	-	-	-
ENSG00000248307	2017	0.742733	1.79637	1.91262	0.502541	0.782884	*	LINC00616	lncRNA	long intergenic non-protein coding RNA 616	-	-	-	-
ENSG00000235189	1396	3.11506	7.52196	1.9117	0.13664	0.351166	*	AL034405.1	lncRNA	novel transcript	-	-	-	-
ENSG00000243629	2018	1.58155	2.59637	1.91122	0.431626	0.7252	*	LINC00880	lncRNA	long intergenic non-protein coding RNA 880	-	-	-	-
ENSG00000269386	4042	268.817	591.323	1.91111	2.8067e-38	6.09871e-36	Up	RAB11B-AS1	lncRNA	RAB11B antisense RNA 1	-	-	-	-
ENSG00000272506	618	0.789099	1.90037	1.91006	0.437007	0.728961	*	AL357078.2	lncRNA	novel transcript	-	-	-	-
ENSG00000270562	2467	3.5543	7.29832	1.90654	0.125733	0.331624	*	AC097634.1	lncRNA	novel transcript	-	-	-	-
ENSG00000260949	911	28.7295	62.756	1.89843	9.19002e-06	9.97886e-05	Up	AP006545.1	lncRNA	novel transcript, overlapping to EIF4EBP1	-	-	-	-
ENSG00000250697	1636	107.103	230.422	1.89833	5.77517e-08	9.30475e-07	Up	AC010343.3	lncRNA	novel transcript	-	-	-	-
ENSG00000226091	3033	1.13728	2.8108	1.89758	0.278558	0.564178	*	LINC00937	lncRNA	long intergenic non-protein coding RNA 937	-	-	-	-
ENSG00000261916	512	7.98751	17.742	1.89616	0.00804907	0.0385386	Up	AC027796.1	lncRNA	novel transcript, sense intronic to readthrough SHPK-TRPV1	-	-	-	-
ENSG00000223786	669	0.790774	1.92637	1.89412	0.452201	0.7432	*	AL357507.1	lncRNA	novel transcript	-	-	-	-
ENSG00000260805	1899	3.11003	6.34511	1.89405	0.112625	0.30676	*	AC092803.1	lncRNA	novel transcript	-	-	-	-
ENSG00000225269	1934	3.82958	8.8079	1.89031	0.0751638	0.228089	*	LINC00705	lncRNA	long intergenic non-protein coding RNA 705	-	-	-	-
ENSG00000250033	4654	6.24324	14.0139	1.88979	0.0658379	0.207085	*	SLC7A11-AS1	lncRNA	SLC7A11 antisense RNA 1	-	-	-	-
ENSG00000236021	2308	4.27301	9.23542	1.88762	0.0298616	0.111935	*	AL591043.2	lncRNA	novel transcript	-	-	-	-
ENSG00000227676	1013	2.27456	5.01941	1.88609	0.159293	0.390086	*	LINC01068	lncRNA	long intergenic non-protein coding RNA 1068	-	-	-	-
ENSG00000229956	4608	20.7627	45.6227	1.88577	0.000555753	0.00393393	Up	ZRANB2-AS2	lncRNA	ZRANB2 antisense RNA 2 (head to head)	-	-	-	-
ENSG00000223891	4371	68.9294	147.404	1.88521	1.90169e-11	5.12136e-10	Up	OSER1-DT	lncRNA	OSER1 divergent transcript	-	-	-	-
ENSG00000235703	9862	391.137	854.323	1.88381	9.81953e-10	2.1001e-08	Up	LINC00894	lncRNA	long intergenic non-protein coding RNA 894	-	-	-	-
ENSG00000233108	568	0.39455	0.884427	1.88304	0.486157	0.77332	*	GLCCI1-DT	lncRNA	GLCCI1 divergent transcript	-	-	-	-
ENSG00000287382	1076	10.8273	21.7495	1.88119	0.00647423	0.0322448	Up	AC110611.2	lncRNA	novel transcript	-	-	-	-
ENSG00000261404	1977	1.53267	3.16031	1.88017	0.203814	0.460363	*	AC138627.1	lncRNA	novel transcript	-	-	-	-
ENSG00000263080	714	4.94703	11.6845	1.8791	0.0456532	0.156566	*	AC009121.4	lncRNA	novel transcript, antisense to RMI2	-	-	-	-
ENSG00000273442	756	3.83126	8.2225	1.87865	0.0767438	0.231847	*	AC006946.3	lncRNA	novel transcript	-	-	-	-
ENSG00000240086	3010	37.1521	80.9309	1.87716	1.14961e-06	1.48488e-05	Up	AC092969.1	lncRNA	novel transcript, antisense to EPHB1	-	-	-	-
ENSG00000277825	721	2.34579	4.52425	1.87352	0.132564	0.343922	*	AC020917.3	lncRNA	novel transcript	-	-	-	-
ENSG00000246662	1914	0.790774	1.95237	1.87318	0.519182	0.795417	*	LINC00535	lncRNA	long intergenic non-protein coding RNA 535	-	-	-	-
ENSG00000286707	2717	0.790774	1.95237	1.87318	0.519182	0.795417	*	AC010896.1	lncRNA	novel transcript	-	-	-	-
ENSG00000287277	3828	0.789099	1.95237	1.87082	0.519663	0.795615	*	AL392086.3	lncRNA	novel transcript	-	-	-	-
ENSG00000264769	563	1.92806	4.1885	1.86778	0.13974	0.356796	*	AC145207.8	lncRNA	novel transcript, antisense MAFG	-	-	-	-
ENSG00000287127	988	0.742733	1.87437	1.86756	0.442365	0.734557	*	AC009879.4	lncRNA	novel transcript, antisense to RRS1	-	-	-	-
ENSG00000272274	2666	1.18449	2.31564	1.85514	0.349526	0.644541	*	LINC00551	lncRNA	long intergenic non-protein coding RNA 551	-	-	-	-
ENSG00000273104	388	0.371366	0.898184	1.85492	0.597543	0.823838	*	AP000322.2	lncRNA	novel transcript	-	-	-	-
ENSG00000274902	444	0.371366	0.898184	1.85492	0.597543	0.823838	*	AC004241.2	lncRNA	novel transcript	-	-	-	-
ENSG00000218018	1540	0.395387	0.898184	1.85488	0.599183	0.823838	*	AL109955.1	lncRNA	novel transcript	-	-	-	-
ENSG00000229487	195	0.395387	0.898184	1.85488	0.599183	0.823838	*	ALG13-AS1	lncRNA	ALG13 antisense RNA 1	-	-	-	-
ENSG00000259359	659	0.395387	0.898184	1.85488	0.599183	0.823838	*	AC012409.1	lncRNA	novel transcript	-	-	-	-
ENSG00000227927	665	1.18616	2.32789	1.85325	0.325384	0.620234	*	MACROD2-IT1	lncRNA	MACROD2 intronic transcript 1	-	-	-	-
ENSG00000227589	754	1.16214	2.28813	1.8532	0.28135	0.567542	*	AL136528.1	lncRNA	novel transcript	-	-	-	-
ENSG00000268170	1800	3.92818	7.93384	1.85267	0.066063	0.207596	*	AC073342.2	lncRNA	novel transcript, antisense to TAS2R40	-	-	-	-
ENSG00000232031	471	0.371366	0.910427	1.85125	0.542201	0.806861	*	AL078599.3	lncRNA	novel transcript	-	-	-	-
ENSG00000227373	5901	0.742733	1.90037	1.84973	0.45035	0.741953	*	RABGAP1L-DT	lncRNA	RABGAP1L divergent transcript	-	-	-	-
ENSG00000246022	2363	0.742733	1.90037	1.84973	0.45035	0.741953	*	ALDH1L1-AS2	lncRNA	ALDH1L1 antisense RNA 2	-	-	-	-
ENSG00000268970	644	0.742733	1.90037	1.84973	0.45035	0.741953	*	AC022150.2	lncRNA	novel transcript, sense intronic to ZNF83	-	-	-	-
ENSG00000288548	1525	0.742733	1.90037	1.84973	0.45035	0.741953	*	AL035653.1	lncRNA	novel transcript	-	-	-	-
ENSG00000286791	1278	82.5156	173.965	1.84888	5.78011e-11	1.47513e-09	Up	AC079949.5	lncRNA	novel transcript	-	-	-	-
ENSG00000234350	3651	7.46264	14.3918	1.8483	0.0445916	0.153632	*	AC007405.2	lncRNA	novel transcript (FLJ13453)	-	-	-	-
ENSG00000261168	1536	4.99088	10.7844	1.84433	0.035685	0.129148	*	AL592424.1	lncRNA	novel transcript, sense overlapping SEMA6C	-	-	-	-
ENSG00000267919	542	2.32093	4.62826	1.84256	0.174388	0.414639	*	AC009955.2	lncRNA	novel transcript	-	-	-	-
ENSG00000256139	910	8.47814	17.7665	1.8411	0.00413323	0.0221675	Up	AC007637.1	lncRNA	novel transcript	-	-	-	-
ENSG00000236529	2342	5.04228	10.2617	1.83895	0.0306602	0.114358	*	AC093582.1	lncRNA	novel transcript	-	-	-	-
ENSG00000228748	2028	10.5263	22.1767	1.83726	0.0365208	0.131652	*	AL450306.1	lncRNA	novel transcript	-	-	-	-
ENSG00000225610	781	1.58155	3.38207	1.83387	0.37022	0.666572	*	AC007679.2	lncRNA	novel transcript, antisense to INO80D	-	-	-	-
ENSG00000234476	1590	1.53183	3.29183	1.83172	0.231195	0.500461	*	LINC02765	lncRNA	long intergenic non-protein coding RNA 2765	-	-	-	-
ENSG00000230316	2653	168.461	357.721	1.83164	2.6829e-13	8.91003e-12	Up	FEZF1-AS1	lncRNA	FEZF1 antisense RNA 1	-	-	-	-
ENSG00000261114	699	31.3851	64.409	1.82902	4.51234e-07	6.2214e-06	Up	AC012181.1	lncRNA	novel transcript, sense intronic to HERPUD1	-	-	-	-
ENSG00000260604	7060	104.16	219.694	1.82874	2.7215e-12	8.06609e-11	Up	AL590004.3	lncRNA	novel transcript	-	-	-	-
ENSG00000258985	366	0.395387	0.924184	1.82331	0.552054	0.80985	*	AL352979.2	lncRNA	novel transcript, antisense to DDHD1	-	-	-	-
ENSG00000259031	553	0.395387	0.924184	1.82331	0.552054	0.80985	*	AL845552.2	lncRNA	novel transcript	-	-	-	-
ENSG00000231249	858	5.38962	11.3434	1.8226	0.0252279	0.0978794	*	ITPR1-DT	lncRNA	ITPR1 divergent transcript	-	-	-	-
ENSG00000232184	389	5.82886	11.7969	1.81979	0.0175078	0.0730792	*	AL662889.1	lncRNA	novel transcript	-	-	-	-
ENSG00000282843	1228	1.5782	2.79365	1.81903	0.377034	0.674035	*	AL590644.1	lncRNA	novel transcript	-	-	-	-
ENSG00000273771	2797	8.59741	16.9857	1.81739	0.00796919	0.0382477	Up	AC024337.2	lncRNA	novel transcript	-	-	-	-
ENSG00000248752	1670	2.76604	4.58511	1.81684	0.224386	0.49139	*	AC116362.1	lncRNA	novel transcript	-	-	-	-
ENSG00000227486	7897	35.8888	74.6632	1.81489	0.000725999	0.0049608	Up	AL050309.1	lncRNA	novel transcript	-	-	-	-
ENSG00000287952	1749	1.55585	3.38358	1.81321	0.219099	0.483628	*	AC105328.1	lncRNA	novel transcript, antisense to COX6C	-	-	-	-
ENSG00000259727	1225	2.32261	5.37571	1.8112	0.197635	0.450609	*	AC103740.2	lncRNA	novel transcript	-	-	-	-
ENSG00000234183	281	1.50865	3.31783	1.80932	0.242091	0.515753	*	LINC01952	lncRNA	long intergenic non-protein coding RNA 1952	-	-	-	-
ENSG00000224606	436	6.64784	12.7422	1.80887	0.0371894	0.133487	*	TGFA-IT1	lncRNA	TGFA intronic transcript 1	-	-	-	-
ENSG00000267549	3180	5.88109	11.3675	1.80714	0.0498051	0.167589	*	AC006116.9	lncRNA	novel transcript, antisense to ZSCAN5A	-	-	-	-
ENSG00000285761	1877	0.742733	1.95237	1.80339	0.53361	0.805809	*	AL645939.6	lncRNA	novel transcript	-	-	-	-
ENSG00000277692	682	1.9032	4.35977	1.80076	0.221842	0.487918	*	AL121583.1	lncRNA	novel transcript	-	-	-	-
ENSG00000226009	1234	3.53028	6.5925	1.80073	0.0899019	0.261017	*	KCNIP2-AS1	lncRNA	KCNIP2 antisense RNA 1	-	-	-	-
ENSG00000259172	2590	11.1026	24.0178	1.79744	0.00574243	0.0292475	Up	AC023024.1	lncRNA	novel transcript, antisense to SNRPA1 and PCSK6	-	-	-	-
ENSG00000235385	1497	1.53351	2.7554	1.79451	0.314615	0.607812	*	LINC02154	lncRNA	long intergenic non-protein coding RNA 2154	-	-	-	-
ENSG00000251580	1719	29.4992	58.6746	1.79281	8.99204e-07	1.17989e-05	Up	LINC02482	lncRNA	long intergenic non-protein coding RNA 2482	-	-	-	-
ENSG00000274976	426	1.53183	2.76764	1.78985	0.275014	0.559534	*	AC087588.2	lncRNA	novel transcript, sense intronic to PKP2	-	-	-	-
ENSG00000275645	418	0.789099	1.41746	1.78875	0.476346	0.765415	*	AC068338.3	lncRNA	novel transcript, antisense to NEIL1	-	-	-	-
ENSG00000254154	4998	8.0579	16.1334	1.78349	0.0465962	0.159229	*	CRYZL2P-SEC16B	lncRNA	CRYZL2P-SEC16B readthrough	-	-	-	-
ENSG00000235823	7587	71.119	142.204	1.7827	3.52814e-10	8.0336e-09	Up	OLMALINC	lncRNA	oligodendrocyte maturation-associated long intergenic non-coding RNA	-	-	-	-
ENSG00000273059	430	3.15975	6.33777	1.78162	0.163852	0.397945	*	AC239803.1	lncRNA	novel transcript	-	-	-	-
ENSG00000264188	336	3.15807	6.35002	1.78025	0.152779	0.379783	*	AC106037.2	lncRNA	novel transcript	-	-	-	-
ENSG00000269053	470	1.90487	4.42401	1.77937	0.30603	0.597724	*	AC010319.3	lncRNA	novel transcript, antisense FAM125A	-	-	-	-
ENSG00000248773	393	9.63777	19.2085	1.77555	0.00489269	0.0255703	Up	AC108727.1	lncRNA	novel transcript	-	-	-	-
ENSG00000261773	792	3.1631	5.77383	1.77541	0.22092	0.486546	*	AC244090.3	lncRNA	novel transcript, overlapping to FAM3A	-	-	-	-
ENSG00000226334	469	3.48307	6.68426	1.77161	0.0739774	0.225612	*	AL359182.1	lncRNA	novel transcript	-	-	-	-
ENSG00000237950	2224	30.15	59.8098	1.7678	1.72609e-06	2.15837e-05	Up	AL357079.1	lncRNA	novel transcript	-	-	-	-
ENSG00000278390	1910	12.8953	24.6859	1.76294	0.00218678	0.0129303	Up	AL354696.2	lncRNA	novel transcript, antisense to KBTBD7 and MTRF1	-	-	-	-
ENSG00000231764	15364	0.742733	1.3777	1.76279	0.479469	0.768632	*	DLX6-AS1	lncRNA	DLX6 antisense RNA 1	-	-	-	-
ENSG00000286048	1942	7.75524	15.6359	1.75914	0.0126819	0.0561532	*	AC008966.3	lncRNA	novel transcript, antisense to ITGA2	-	-	-	-
ENSG00000272681	713	3.08768	5.72032	1.75735	0.110985	0.303592	*	FAM223B	lncRNA	family with sequence similarity 223 member B	-	-	-	-
ENSG00000279245	713	3.08768	5.72032	1.75735	0.110985	0.303592	*	FAM223A	lncRNA	family with sequence similarity 223 member A	-	-	-	-
ENSG00000286613	870	10.1251	19.4819	1.75153	0.00562282	0.0287422	Up	AC006213.7	lncRNA	novel transcript, sense intronic to ZNF404	-	-	-	-
ENSG00000240175	591	0.39455	0.976185	1.74886	0.62713	0.838216	*	MAGI1-AS1	lncRNA	MAGI1 antisense RNA 1	-	-	-	-
ENSG00000281016	753	0.39455	0.976185	1.74886	0.62713	0.838216	*	AC092574.2	lncRNA	novel transcript, antisense to ZNF721	-	-	-	-
ENSG00000269481	691	0.395387	0.976185	1.74886	0.627186	0.838243	*	AC010319.4	lncRNA	novel transcript, antisense FAM125A	-	-	-	-
ENSG00000273381	4125	11.1936	20.5824	1.74864	0.00651727	0.0324209	Up	AL158071.5	lncRNA	novel transcript	-	-	-	-
ENSG00000239300	491	0.789099	1.46946	1.74721	0.435882	0.728212	*	AC080162.1	lncRNA	novel transcript	-	-	-	-
ENSG00000274444	398	1.18449	2.5374	1.74436	0.397803	0.697091	*	AC078909.2	lncRNA	novel transcript	-	-	-	-
ENSG00000275850	2400	12.8249	24.975	1.74338	0.00148881	0.00926422	Up	AC005912.2	lncRNA	novel transcript	-	-	-	-
ENSG00000260035	308	0.765916	1.44346	1.73747	0.397572	0.696749	*	AC051619.7	lncRNA	novel transcript	-	-	-	-
ENSG00000254815	2210	33.9846	69.316	1.73022	0.000135963	0.00113132	Up	LMNTD2-AS1	lncRNA	LMNTD2 antisense RNA 1	-	-	-	-
ENSG00000226312	1072	19.574	35.7837	1.72368	0.00272652	0.015532	Up	CFLAR-AS1	lncRNA	CFLAR antisense RNA 1	-	-	-	-
ENSG00000224995	520	1.5782	2.99243	1.72332	0.328932	0.624302	*	LINC01526	lncRNA	long intergenic non-protein coding RNA 1526	-	-	-	-
ENSG00000251281	425	19.7198	38.02	1.71999	6.17338e-05	0.000558926	Up	AC034223.2	lncRNA	novel transcript	-	-	-	-
ENSG00000264630	2113	5.13501	9.45681	1.7192	0.0870722	0.254987	*	PRKCA-AS1	lncRNA	PRKCA antisense RNA 1	-	-	-	-
ENSG00000285957	2982	3.85444	8.01675	1.71859	0.0982462	0.278218	*	AC019257.9	lncRNA	novel transcript, antisense to ARHGEF10	-	-	-	-
ENSG00000228613	786	10.4998	19.7568	1.71694	0.00343376	0.0189235	Up	AC141930.1	lncRNA	novel transcript	-	-	-	-
ENSG00000232884	2193	1.97442	4.09862	1.71582	0.327432	0.622421	*	AF127936.1	lncRNA	novel transcript	-	-	-	-
ENSG00000259354	2399	69.6681	132.422	1.7147	7.9498e-11	1.99537e-09	Up	AC025580.2	lncRNA	novel transcript, antisense to SLC30A4	-	-	-	-
ENSG00000257534	754	2.32428	4.44965	1.71426	0.213113	0.47413	*	AC023794.6	lncRNA	novel transcript	-	-	-	-
ENSG00000249345	2285	15.4957	29.1846	1.71114	0.000866587	0.00580462	Up	LINC02405	lncRNA	long intergenic non-protein coding RNA 2405	-	-	-	-
ENSG00000288582	1333	0.742733	1.44346	1.71064	0.443157	0.735416	*	AC114778.2	lncRNA	Novel transcript	-	-	-	-
ENSG00000282304	735	40.7249	67.9187	1.70982	0.646567	0.852804	*	AC140479.5	lncRNA	novel transcript	-	-	-	-
ENSG00000274776	2599	17.3235	33.1562	1.70709	0.000357459	0.00266367	Up	AC090241.3	lncRNA	novel transcript	-	-	-	-
ENSG00000245498	4893	38.2902	75.8957	1.70658	2.31289e-05	0.000230477	Up	AP000866.1	lncRNA	novel transcript, antisense to C11orf61	-	-	-	-
ENSG00000225877	4803	250.776	477.994	1.70614	7.17507e-25	6.63843e-23	Up	PSG8-AS1	lncRNA	PSG8 antisense RNA 1	-	-	-	-
ENSG00000276740	691	1.53351	2.96643	1.70485	0.281475	0.567565	*	AL445649.1	lncRNA	novel transcript, sense intronic to FAM155A	-	-	-	-
ENSG00000233077	2250	6.50288	12.2902	1.70469	0.0277892	0.105639	*	LINC01271	lncRNA	long intergenic non-protein coding RNA 1271	-	-	-	-
ENSG00000235121	1809	2.36897	3.92547	1.70436	0.224635	0.491641	*	AL645504.1	lncRNA	novel transcript	-	-	-	-
ENSG00000260233	614	18.3824	33.9871	1.70418	0.0380903	0.136015	*	ZNRD2-AS1	lncRNA	ZNRD2 antisense RNA 1 (head to head)	-	-	-	-
ENSG00000271830	354	4.71309	9.73397	1.70387	0.128379	0.336191	*	AC012213.4	lncRNA	novel transcript	-	-	-	-
ENSG00000225750	279	2.32261	4.50165	1.70188	0.156343	0.385844	*	AL357500.1	lncRNA	novel transcript	-	-	-	-
ENSG00000254568	744	8.82716	17.4843	1.70111	0.014686	0.0631872	*	AP003501.1	lncRNA	novel transcript	-	-	-	-
ENSG00000249650	591	1.53183	2.99092	1.69956	0.343174	0.63915	*	AC106772.1	lncRNA	novel transcript	-	-	-	-
ENSG00000232081	558	0.789099	1.52297	1.69637	0.512689	0.790284	*	LARGE-IT1	lncRNA	LARGE intronic transcript 1	-	-	-	-
ENSG00000261886	395	0.789099	1.52297	1.69637	0.512689	0.790284	*	AC005670.1	lncRNA	novel transcript	-	-	-	-
ENSG00000205293	2306	2.32428	5.15432	1.69491	0.317638	0.611662	*	LINC01602	lncRNA	long intergenic non-protein coding RNA 1602	-	-	-	-
ENSG00000265349	212	1.55669	3.04443	1.69133	0.247244	0.523043	*	AC118755.2	lncRNA	novel transcript, antisense to WDR16 and USP43	-	-	-	-
ENSG00000274859	328	3.43754	6.43687	1.68957	0.108529	0.298619	*	AC131238.1	lncRNA	novel transcript, antisense to VSIG10	-	-	-	-
ENSG00000285994	3732	2.36897	4.61941	1.68866	0.218545	0.482741	*	AL731559.1	lncRNA	novel transcript, sense intronic to CAMK1D	-	-	-	-
ENSG00000260599	3355	2.76269	4.4585	1.68517	0.250802	0.528014	*	AC011467.1	lncRNA	novel transcript	-	-	-	-
ENSG00000279712	9537	78.2579	147.445	1.68227	1.26916e-08	2.27112e-07	Up	FP325330.3	lncRNA	novel transcript	-	-	-	-
ENSG00000269954	1789	55.0706	105.805	1.67872	1.88233e-07	2.76896e-06	Up	AC022239.1	lncRNA	novel transcript, antisense to BLK	-	-	-	-
ENSG00000284633	2747	4.22832	8.03935	1.67846	0.0802857	0.239616	*	AL031590.1	lncRNA	novel transcript, antisense to PDGFB	-	-	-	-
ENSG00000224363	2502	0.790774	1.54897	1.67829	0.510428	0.788354	*	FP700111.1	lncRNA	novel transcript	-	-	-	-
ENSG00000272551	813	4.25318	8.07911	1.67666	0.121052	0.322664	*	AC017048.3	lncRNA	novel transcript	-	-	-	-
ENSG00000276593	550	2.29775	4.56589	1.67618	0.223317	0.489867	*	AC022306.3	lncRNA	novel transcript, sense intronic to GALK2	-	-	-	-
ENSG00000286638	1372	7.45761	13.0951	1.67589	0.0300402	0.112467	*	AC123595.3	lncRNA	novel transcript	-	-	-	-
ENSG00000253438	1992	5.73529	11.0838	1.6739	0.0393186	0.139445	*	PCAT1	lncRNA	prostate cancer associated transcript 1	-	-	-	-
ENSG00000251359	2183	21.2078	41.013	1.67267	0.00140616	0.00882208	Up	WWC2-AS2	lncRNA	WWC2 antisense RNA 2	-	-	-	-
ENSG00000170919	11158	561.423	1029.06	1.67242	2.45145e-09	4.9218e-08	Up	TPT1-AS1	lncRNA	TPT1 antisense RNA 1	-	-	-	-
ENSG00000237187	8117	248.374	461.053	1.6686	1.26454e-13	4.34375e-12	Up	NR2F1-AS1	lncRNA	NR2F1 antisense RNA 1	-	-	-	-
ENSG00000281162	3727	12.4451	22.8685	1.66404	0.00626944	0.0314017	Up	LINC01127	lncRNA	long intergenic non-protein coding RNA 1127	-	-	-	-
ENSG00000254907	787	2.37232	4.69892	1.66252	0.376453	0.673439	*	AC087276.3	lncRNA	novel transcript, antisense to API5 and TTC17	-	-	-	-
ENSG00000230061	2056	6.40931	11.9251	1.66116	0.0996578	0.280502	*	TRPM2-AS	lncRNA	TRPM2 antisense RNA	-	-	-	-
ENSG00000267334	1028	3.50793	6.68765	1.66098	0.102483	0.286188	*	AC015936.1	lncRNA	novel transcript	-	-	-	-
ENSG00000198106	4818	12.2862	23.3269	1.66061	0.00551215	0.0282753	Up	AC025279.1	lncRNA	novel transcript	-	-	-	-
ENSG00000248719	1679	8.54769	15.1419	1.6596	0.0421624	0.146846	*	AC021127.1	lncRNA	putative novel transript	-	-	-	-
ENSG00000286830	1336	2.32093	4.02947	1.65937	0.307752	0.599474	*	AC105052.5	lncRNA	novel transcript	-	-	-	-
ENSG00000236045	727	0.790774	1.57497	1.65779	0.516761	0.793786	*	AL031283.2	lncRNA	novel transcript	-	-	-	-
ENSG00000270589	1649	3.80975	7.02341	1.65766	0.136768	0.35145	*	AL158163.1	lncRNA	novel transcript, antisense to BBIP1	-	-	-	-
ENSG00000230309	387	1.5782	2.53401	1.65727	0.429862	0.7252	*	AL121718.1	lncRNA	novel transcript	-	-	-	-
ENSG00000253477	722	4.69158	9.39633	1.65556	0.106771	0.294956	*	AC012213.1	lncRNA	novel transcript	-	-	-	-
ENSG00000271746	837	1.95208	2.96152	1.65397	0.284235	0.570622	*	AL031848.2	lncRNA	novel transcript, antisense to ACOT7	-	-	-	-
ENSG00000272690	2603	14.2159	27.0451	1.65387	0.00345368	0.0190045	Up	LINC02018	lncRNA	long intergenic non-protein coding RNA 2018	-	-	-	-
ENSG00000286366	2006	4.74465	7.6433	1.65386	0.236642	0.507954	*	AC005052.2	lncRNA	novel transcript, antisense to UPF3B	-	-	-	-
ENSG00000248682	470	14.3542	25.96	1.6535	0.00112788	0.00729172	Up	ARHGAP22-IT1	lncRNA	ARHGAP22 intronic transcript 1	-	-	-	-
ENSG00000253476	528	14.3592	25.9983	1.65329	0.00351575	0.0193026	Up	AC091185.1	lncRNA	novel transcript	-	-	-	-
ENSG00000254290	2379	1.16214	2.01625	1.64921	0.415369	0.713814	*	AC124067.4	lncRNA	novel transcript	-	-	-	-
ENSG00000225062	480	4.62454	8.11245	1.64545	0.148979	0.373365	*	CATIP-AS1	lncRNA	CATIP antisense RNA 1	-	-	-	-
ENSG00000273821	462	1.58155	2.54777	1.64512	0.365988	0.663222	*	AL096828.3	lncRNA	novel transcript	-	-	-	-
ENSG00000215196	2941	20.7859	37.6514	1.64497	0.000230703	0.00180956	Up	BASP1-AS1	lncRNA	BASP1 antisense RNA 1	-	-	-	-
ENSG00000258345	470	2.3483	4.09674	1.6445	0.238405	0.510536	*	AC034102.7	lncRNA	novel transcript, antisense to ZC3H10 and ESYT1	-	-	-	-
ENSG00000259447	910	8.47563	15.2566	1.64362	0.0150416	0.0644111	*	AC013652.2	lncRNA	novel transcript	-	-	-	-
ENSG00000259377	581	3.4624	6.71365	1.64203	0.158257	0.388827	*	AC026770.1	lncRNA	novel transcript, intronic to TMOD2	-	-	-	-
ENSG00000272248	490	1.48547	2.41625	1.64156	0.438317	0.730227	*	AL138831.2	lncRNA	novel transcript	-	-	-	-
ENSG00000260498	658	5.03976	9.9156	1.64149	0.0711619	0.218981	*	AC126696.3	lncRNA	novel transcript	-	-	-	-
ENSG00000275443	751	0.789937	1.60097	1.63829	0.486228	0.77332	*	AC012409.2	lncRNA	novel transcript	-	-	-	-
ENSG00000260773	500	1.92638	2.97528	1.63821	0.34627	0.641624	*	AC055855.2	lncRNA	novel transcript, antisense to DIS3L	-	-	-	-
ENSG00000254460	386	3.04048	5.57995	1.63609	0.1745	0.41477	*	AP002815.1	lncRNA	novel transcript	-	-	-	-
ENSG00000275426	580	7.45761	12.8768	1.63544	0.0392326	0.139205	*	AC253576.2	lncRNA	novel transcript	-	-	-	-
ENSG00000236991	712	0.789099	1.60097	1.63442	0.531568	0.804166	*	EDRF1-AS1	lncRNA	EDRF1 antisense RNA 1	-	-	-	-
ENSG00000277299	641	0.789099	1.60097	1.63442	0.531568	0.804166	*	AC084876.1	lncRNA	novel transcript, antisense to GIT2	-	-	-	-
ENSG00000259810	2792	1.48547	3.07043	1.63161	0.363994	0.661386	*	AC002519.1	lncRNA	novel transcript	-	-	-	-
ENSG00000236153	265	1.1141	1.97649	1.63159	0.466453	0.756713	*	AC104076.1	lncRNA	novel transcript	-	-	-	-
ENSG00000287384	595	1.58155	2.57528	1.63104	0.438405	0.730342	*	AL096840.3	lncRNA	novel transcript	-	-	-	-
ENSG00000235024	553	0.766754	1.57497	1.63037	0.477723	0.766915	*	AC097468.2	lncRNA	novel transcript, antisense to CDK5R2	-	-	-	-
ENSG00000266783	1049	19.1563	34.8318	1.62923	0.00104265	0.00680885	Up	AP005136.3	lncRNA	novel transcript, sense intronic METTL4	-	-	-	-
ENSG00000181798	1313	8.50133	14.8272	1.62854	0.0237188	0.0930303	*	LINC00471	lncRNA	long intergenic non-protein coding RNA 471	-	-	-	-
ENSG00000233061	2921	35.0818	62.7613	1.62788	1.46952e-05	0.000152302	Up	TTLL7-IT1	lncRNA	TTLL7 intronic transcript 1	-	-	-	-
ENSG00000264964	5142	9.66179	18.8305	1.62724	0.0233095	0.0917088	*	AP001033.3	lncRNA	novel transcript	-	-	-	-
ENSG00000285979	3524	2.37065	4.1885	1.62721	0.226128	0.493076	*	AC009090.6	lncRNA	novel transcript, antisense to FAM192A	-	-	-	-
ENSG00000262456	1065	10.9664	19.2222	1.62645	0.0124597	0.0553236	*	AC006435.1	lncRNA	novel transcript, antisense to MNT	-	-	-	-
ENSG00000274898	539	2.76352	4.66953	1.62544	0.216917	0.480121	*	AC001226.1	lncRNA	novel transcript	-	-	-	-
ENSG00000268530	1178	1.53351	2.53401	1.62195	0.375977	0.673022	*	AC008403.2	lncRNA	novel transcript, antisense to KCNJ14	-	-	-	-
ENSG00000287202	2388	2.36981	4.20225	1.62115	0.225689	0.492578	*	AC008119.1	lncRNA	novel transcript, antisense to SART3	-	-	-	-
ENSG00000248890	1495	1.1613	2.06825	1.62058	0.328404	0.623771	*	HHIP-AS1	lncRNA	HHIP antisense RNA 1	-	-	-	-
ENSG00000228485	400	4.64521	8.28523	1.62013	0.0612402	0.19606	*	GRK5-IT1	lncRNA	GRK5 intronic transcript 1	-	-	-	-
ENSG00000272137	471	6.96614	12.434	1.61984	0.0273902	0.104467	*	AL451064.1	lncRNA	novel transcript	-	-	-	-
ENSG00000258168	5903	11.6809	21.5294	1.61726	0.0116974	0.0525028	*	AC025569.1	lncRNA	novel transcript, antisense to PTPRB	-	-	-	-
ENSG00000287527	2089	3.15975	5.20256	1.61527	0.209252	0.468445	*	AC005753.3	lncRNA	novel transcript	-	-	-	-
ENSG00000257918	809	4.73962	8.46875	1.61469	0.126798	0.333584	*	AC079385.3	lncRNA	novel transcript, antisense to RFX4	-	-	-	-
ENSG00000240541	1790	1.97275	3.1068	1.6143	0.346182	0.641624	*	TM4SF1-AS1	lncRNA	TM4SF1 antisense RNA 1	-	-	-	-
ENSG00000263004	968	2.71716	4.68026	1.61201	0.242032	0.51566	*	AC007114.1	lncRNA	novel transcript	-	-	-	-
ENSG00000257167	3357	79.8777	137.863	1.61009	0.049847	0.167681	*	TMPO-AS1	lncRNA	TMPO antisense RNA 1	-	-	-	-
ENSG00000232053	1792	0.789099	1.62697	1.60951	0.594441	0.823838	*	AC078845.1	lncRNA	novel transcript	-	-	-	-
ENSG00000234141	692	0.789099	1.62697	1.60951	0.594441	0.823838	*	AC006042.3	lncRNA	novel transcript	-	-	-	-
ENSG00000247925	704	1.57987	2.61352	1.60916	0.309629	0.601448	*	AL139807.1	lncRNA	novel transcript	-	-	-	-
ENSG00000286742	2957	3.85444	7.39044	1.60883	0.112062	0.305708	*	AC000065.1	lncRNA	novel transcript, antisense to CDK6	-	-	-	-
ENSG00000244459	579	4.64521	8.35251	1.60883	0.0729944	0.223503	*	AC147067.1	lncRNA	novel transcript	-	-	-	-
ENSG00000274265	26672	1357.54	2383.03	1.60747	2.90276e-24	2.52586e-22	Up	AC245297.4	lncRNA	novel transcript	-	-	-	-
ENSG00000267058	2193	24.4987	44.7214	1.6056	0.000433908	0.00316148	Up	AC006213.2	lncRNA	novel transcript	-	-	-	-
ENSG00000248050	3075	1.48547	3.12243	1.60374	0.448392	0.740526	*	AC079061.1	lncRNA	novel transcript, antisense to SYBU	-	-	-	-
ENSG00000271259	540	3.48307	5.66681	1.603	0.154231	0.382246	*	AC010201.1	lncRNA	novel transcript	-	-	-	-
ENSG00000276278	1223	6.2681	10.4571	1.60235	0.0971569	0.276058	*	AC048382.6	lncRNA	novel transcript, antisense to ZSCAN2	-	-	-	-
ENSG00000255946	583	1.18616	2.14625	1.60125	0.484273	0.771929	*	AC069234.1	lncRNA	novel transcript	-	-	-	-
ENSG00000286913	1382	1.48547	3.13619	1.60051	0.390791	0.689446	*	AC092943.2	lncRNA	novel transcript, antisense to IQCJ-SCHIP1	-	-	-	-
ENSG00000273361	477	10.4269	20.1964	1.59872	0.0256994	0.0993438	*	AC021016.3	lncRNA	novel transcript, antisense to CTDSP1	-	-	-	-
ENSG00000235790	900	1.58155	2.66552	1.59596	0.446888	0.739034	*	PEF1-AS1	lncRNA	PEF1 and COL16A1 antisense RNA 1	-	-	-	-
ENSG00000280384	2045	21.6934	37.0905	1.5952	0.00028278	0.00216314	Up	FP325332.1	lncRNA	novel transcript, sense intronic to PPARA	-	-	-	-
ENSG00000256072	523	1.92722	3.73498	1.59515	0.254044	0.532569	*	AC078889.1	lncRNA	novel transcript	-	-	-	-
ENSG00000270127	2389	3.85444	6.16159	1.59492	0.141945	0.360727	*	AC027020.2	lncRNA	novel transcript	-	-	-	-
ENSG00000237686	2232	25.2552	44.292	1.59239	0.000250401	0.00194401	Up	AL109615.3	lncRNA	novel transcript, antisense to C6orf223	-	-	-	-
ENSG00000272223	509	2.27456	4.1885	1.58761	0.238857	0.511148	*	AL136304.1	lncRNA	novel transcript, antisense to RRP36	-	-	-	-
ENSG00000235545	1228	3.85276	6.88002	1.58344	0.180328	0.423963	*	AC103923.1	lncRNA	novel transcript	-	-	-	-
ENSG00000276704	363	8.87102	15.92	1.58218	0.0284225	0.107767	*	AL442067.2	lncRNA	novel transcript, sense intronic to RAP2A	-	-	-	-
ENSG00000273374	3360	8.40692	15.309	1.58172	0.0370575	0.133128	*	AC069222.1	lncRNA	novel transcript	-	-	-	-
ENSG00000136275	675	0.790774	1.03855	1.58035	0.603018	0.826348	*	C7orf69	lncRNA	chromosome 7 open reading frame 69	-	GO:0005576//extracellular region	-	-
ENSG00000254538	396	0.790774	1.03855	1.58035	0.603018	0.826348	*	AC027018.1	lncRNA	novel transcript	-	-	-	-
ENSG00000275552	2671	0.790774	1.03855	1.58035	0.603018	0.826348	*	AC243965.2	lncRNA	novel transcript, antisense ABHD4	-	-	-	-
ENSG00000285996	3334	0.790774	1.03855	1.58035	0.603018	0.826348	*	AC006116.12	lncRNA	novel transcript, antisense to ZNF582	-	-	-	-
ENSG00000287726	2400	0.790774	1.03855	1.58035	0.603018	0.826348	*	AC005740.5	lncRNA	novel transcript	-	-	-	-
ENSG00000285016	15413	252.376	511.431	1.57877	0.337154	0.632647	*	AC017002.4	lncRNA	novel transcript	-	-	-	-
ENSG00000278492	288	1.13812	2.10801	1.57836	0.385481	0.68327	*	AC006213.5	lncRNA	novel transcript, sense intronic to ZNF155	-	-	-	-
ENSG00000214548	12998	0.789099	1.03855	1.57795	0.603524	0.826348	*	MEG3	lncRNA	maternally expressed 3	-	GO:0016442//RISC complex	-	GO:0030308//negative regulation of cell growth;GO:0035195//gene silencing by miRNA
ENSG00000233355	2431	0.789099	1.03855	1.57795	0.603524	0.826348	*	CHRM3-AS2	lncRNA	CHRM3 antisense RNA 2	-	-	-	-
ENSG00000250934	2848	0.789099	1.03855	1.57795	0.603524	0.826348	*	AC016924.1	lncRNA	novel transcript	-	-	-	-
ENSG00000267501	740	0.789099	1.03855	1.57795	0.603524	0.826348	*	AC104365.3	lncRNA	novel transcript	-	-	-	-
ENSG00000274275	325	0.789099	1.03855	1.57795	0.603524	0.826348	*	AC009831.3	lncRNA	novel transcript, antisense to RNF125	-	-	-	-
ENSG00000286575	1109	0.789099	1.03855	1.57795	0.603524	0.826348	*	AL356608.3	lncRNA	novel transcript, antisense to CNNM2and AS3MT	-	-	-	-
ENSG00000258272	379	1.55669	2.65328	1.57604	0.285142	0.571782	*	AC007513.1	lncRNA	novel transcript	-	-	-	-
ENSG00000253944	510	1.53183	3.25395	1.57411	0.470252	0.760361	*	AC027117.2	lncRNA	novel transcript	-	-	-	-
ENSG00000250842	530	2.27624	4.2405	1.57354	0.262287	0.542935	*	AC137770.1	lncRNA	novel transcript	-	-	-	-
ENSG00000286787	2676	1.57987	2.69304	1.57194	0.321595	0.615852	*	AL110114.1	lncRNA	novel transcript, antisense to PSMF1	-	-	-	-
ENSG00000223812	3805	0.742733	1.60097	1.57155	0.546094	0.806861	*	AC073365.1	lncRNA	novel transcript	-	-	-	-
ENSG00000272159	695	4.62119	7.30414	1.57086	0.113962	0.309272	*	AC087623.3	lncRNA	novel transcript, antisense to LETM2	-	-	-	-
ENSG00000249740	2120	57.2452	96.7569	1.56618	1.27746e-06	1.63724e-05	Up	OSMR-AS1	lncRNA	OSMR antisense RNA 1 (head to head)	-	-	-	-
ENSG00000258123	1256	2.27624	3.63831	1.56456	0.347431	0.642198	*	LINC02444	lncRNA	long intergenic non-protein coding RNA 2444	-	-	-	-
ENSG00000277675	775	1.53267	2.65328	1.56297	0.289116	0.577078	*	AC211486.9	lncRNA	novel transcript	-	-	-	-
ENSG00000271888	1078	5.38795	8.98615	1.56227	0.0656938	0.206845	*	AL136162.1	lncRNA	novel transcript	-	-	-	-
ENSG00000286989	1830	9.29378	16.0772	1.56089	0.0206751	0.0834686	*	AL691432.4	lncRNA	novel transcript	-	-	-	-
ENSG00000225407	942	3.85528	6.34662	1.55903	0.129483	0.338214	*	AC025188.1	lncRNA	novel transcript, antisense to F2R	-	-	-	-
ENSG00000278156	2845	13.5213	22.9859	1.55507	0.0126198	0.055956	*	TSC22D1-AS1	lncRNA	TSC22D1 antisense RNA 1	-	-	-	-
ENSG00000254231	5389	2.27624	4.2925	1.55506	0.347445	0.642198	*	AC103760.1	lncRNA	novel transcript	-	-	-	-
ENSG00000286708	3137	2.27624	4.2925	1.55506	0.347445	0.642198	*	AP003783.1	lncRNA	novel transcript, antisense to SHANK2	-	-	-	-
ENSG00000282943	1833	29.5245	50.6414	1.55439	0.00268148	0.0153194	Up	AC004784.1	lncRNA	novel transcript, antisense to PSG11, PSG2 and PSG5	-	-	-	-
ENSG00000228113	1048	8.08527	13.9172	1.55408	0.0397236	0.140501	*	AC003991.1	lncRNA	novel transcript, antisense to STEAP4	-	-	-	-
ENSG00000270210	775	2.37232	3.80959	1.55393	0.359565	0.65587	*	AC104695.3	lncRNA	novel transcript	-	-	-	-
ENSG00000272146	588	8.61892	14.6108	1.55363	0.0407005	0.143016	*	ARF4-AS1	lncRNA	ARF4 antisense RNA 1	-	-	-	-
ENSG00000255045	445	1.13728	2.16001	1.5509	0.394633	0.693774	*	AP000866.5	lncRNA	novel transcript	-	-	-	-
ENSG00000243319	2123	1.1613	1.55782	1.5489	0.474559	0.763868	*	FGF14-IT1	lncRNA	FGF14 intronic transcript 1	-	-	-	-
ENSG00000226965	1190	2.27624	4.32001	1.54782	0.269944	0.552861	*	AC073114.1	lncRNA	novel transcript	-	-	-	-
ENSG00000268603	636	6.24743	10.9404	1.54498	0.0674468	0.21069	*	AC053503.4	lncRNA	novel transcript, antisense to SPEG	-	-	-	-
ENSG00000275709	548	4.20262	7.52159	1.54479	0.142241	0.361191	*	AC090527.4	lncRNA	novel transcript	-	-	-	-
ENSG00000273218	1769	3.06701	5.36159	1.54307	0.266747	0.548495	*	AC005776.2	lncRNA	novel transcript	-	-	-	-
ENSG00000287532	1352	0.742733	1.62697	1.54085	0.608944	0.828661	*	AL353689.3	lncRNA	novel transcript, antisense to CDC42BPA	-	-	-	-
ENSG00000267637	223	1.95124	3.26431	1.54047	0.257844	0.537366	*	AC040904.1	lncRNA	novel transcript, sense intronic to VMP1	-	-	-	-
ENSG00000235885	4482	17.1839	28.3001	1.53832	0.00604804	0.0304976	Up	LINC01828	lncRNA	long intergenic non-protein coding RNA 1828	-	-	-	-
ENSG00000261087	2825	18.4666	32.6132	1.53651	0.00341523	0.0188405	Up	ZNNT1	lncRNA	ZNF706 neighboring transcript 1	-	-	-	-
ENSG00000270951	390	2.27456	3.70559	1.53635	0.275905	0.560806	*	AL121917.2	lncRNA	novel transcript, antisense to GNAS	-	-	-	-
ENSG00000273828	5275	11.5907	19.4834	1.53632	0.00769631	0.0371915	Up	AL133227.1	lncRNA	novel transcript, antisense to ELMO2	-	-	-	-
ENSG00000204792	3662	90.8887	155.979	1.53594	9.22955e-08	1.4355e-06	Up	LINC01291	lncRNA	long intergenic non-protein coding RNA 1291	-	-	-	-
ENSG00000257285	1547	3.0173	5.35856	1.53546	0.223654	0.490381	*	AL132780.1	lncRNA	novel transcript, antisense to HAUS4	-	-	-	-
ENSG00000278396	530	1.53351	2.71904	1.5341	0.33352	0.628747	*	AL122023.3	lncRNA	novel transcript, sense intronic UNC79	-	-	-	-
ENSG00000275236	1460	4.32021	7.12741	1.53387	0.123109	0.326727	*	AC009120.5	lncRNA	novel transcript	-	-	-	-
ENSG00000253372	758	20.5097	34.8214	1.53308	0.00041891	0.00306336	Up	AC016405.1	lncRNA	novel transcript	-	-	-	-
ENSG00000236977	1069	13.5925	23.0107	1.52689	0.00829754	0.0395292	Up	ANKRD44-IT1	lncRNA	ANKRD44 intronic transcript 1	-	-	-	-
ENSG00000249279	949	19.088	31.8152	1.5256	0.00272037	0.0154997	Up	LINC02057	lncRNA	long intergenic non-protein coding RNA 2057	-	-	-	-
ENSG00000276649	948	22.649	36.6875	1.5251	0.00108695	0.00705545	Up	AL117335.1	lncRNA	novel transcript, antisense to SIRPA	-	-	-	-
ENSG00000281358	790	5.29186	9.75809	1.52501	0.154399	0.382563	*	RASSF1-AS1	lncRNA	RASSF1 antisense RNA 1	-	-	-	-
ENSG00000287825	653	3.08685	5.50383	1.52301	0.223268	0.489816	*	AL035587.2	lncRNA	novel transcript, antisense to CNPY3	-	-	-	-
ENSG00000251011	3269	34.4951	56.1568	1.52231	3.97791e-05	0.000376373	Up	TMEM108-AS1	lncRNA	TMEM108 antisense RNA 1	-	-	-	-
ENSG00000225166	1001	1.97442	2.72789	1.52175	0.396451	0.69555	*	AC012462.1	lncRNA	novel transcript	-	-	-	-
ENSG00000286723	811	1.48547	2.66704	1.52108	0.404929	0.704367	*	AL021368.5	lncRNA	novel transcript	-	-	-	-
ENSG00000272663	555	3.90248	6.66014	1.51724	0.136218	0.350297	*	AC093635.1	lncRNA	novel transcript	-	-	-	-
ENSG00000273174	565	4.66923	8.34214	1.51709	0.126374	0.332928	*	AC108673.2	lncRNA	novel transcript, antisense to RAB43	-	-	-	-
ENSG00000260988	1931	3.11506	5.56959	1.51565	0.250541	0.52766	*	AC090260.2	lncRNA	novel transcript	-	-	-	-
ENSG00000197670	2502	7.54408	12.9165	1.51527	0.101821	0.284911	*	AL157838.1	lncRNA	novel transcript, antisense to ZNF217	-	-	-	-
ENSG00000235448	1295	41.6902	70.2844	1.51441	3.95482e-06	4.59896e-05	Up	LURAP1L-AS1	lncRNA	LURAP1L antisense RNA 1	-	-	-	-
ENSG00000240350	767	2.32261	3.84934	1.51414	0.22948	0.49793	*	SOCAR	lncRNA	serous ovarian cancer associated RNA	-	-	-	-
ENSG00000286262	719	1.53351	2.74655	1.51194	0.420259	0.717494	*	BX322557.2	lncRNA	novel transcript	-	-	-	-
ENSG00000225330	544	0.742733	1.03855	1.50905	0.618139	0.831901	*	AF064860.1	lncRNA	novel transcript, sense overlapping B3GALT5	-	-	-	-
ENSG00000283573	480	0.742733	1.03855	1.50905	0.618139	0.831901	*	AL157371.2	lncRNA	novel transcript	-	-	-	-
ENSG00000245651	3507	0.790774	1.10431	1.50656	0.572092	0.820874	*	AC083805.1	lncRNA	novel transcript	-	-	-	-
ENSG00000257913	2114	36.2007	61.944	1.5028	0.000899402	0.00598934	Up	DDN-AS1	lncRNA	DDN and PRKAG1 antisense RNA 1	-	-	-	-
ENSG00000255400	550	9.24322	15.4662	1.5024	0.0196382	0.0801246	*	AC124276.2	lncRNA	novel transcript	-	-	-	-
ENSG00000269894	553	4.69325	7.83172	1.50158	0.104056	0.289497	*	AC018809.1	lncRNA	novel transcript, sense intronic to CRELD1	-	-	-	-
ENSG00000259532	472	2.36897	3.94262	1.50128	0.285135	0.571782	*	AC009269.2	lncRNA	novel transcript	-	-	-	-
ENSG00000235831	4715	227.53	384.195	1.50045	2.28146e-15	9.54397e-14	Up	BHLHE40-AS1	lncRNA	BHLHE40 antisense RNA 1	-	GO:0005786//signal recognition particle, endoplasmic reticulum targeting	-	GO:0006617//SRP-dependent cotranslational protein targeting to membrane, signal sequence recognition
ENSG00000235027	2015	2.71716	4.42365	1.50018	0.227817	0.495659	*	AC068580.3	lncRNA	novel transcript	-	-	-	-
ENSG00000260892	563	6.78068	12.0325	1.4982	0.145615	0.367357	*	AC105020.4	lncRNA	novel transcript, antisense to CSPG4	-	-	-	-
ENSG00000274031	521	2.74369	4.47565	1.49775	0.284887	0.571535	*	AC092140.2	lncRNA	novel transcript, antisense to OGFOD1	-	-	-	-
ENSG00000287961	659	1.53183	2.15661	1.49565	0.428502	0.7252	*	AC020911.4	lncRNA	novel transcript, antisense to AP1M1	-	-	-	-
ENSG00000267280	861	10.1524	16.7968	1.4951	0.0275913	0.105045	*	TBX2-AS1	lncRNA	TBX2 antisense RNA 1	-	-	-	-
ENSG00000260231	2457	7.66083	12.7074	1.49339	0.0546624	0.180074	*	KDM7A-DT	lncRNA	KDM7A divergent transcript	-	-	-	-
ENSG00000254985	566	22.8854	38.0219	1.49204	0.00170406	0.0104295	Up	RSF1-IT2	lncRNA	RSF1 intronic transcript 2	-	-	-	-
ENSG00000287269	1001	3.0645	5.60935	1.49059	0.224877	0.491701	*	Z82215.1	lncRNA	novel transcript, antisense to ANKRD54and MYH9	-	-	-	-
ENSG00000282907	1289	5.53542	9.05984	1.4889	0.655064	0.858858	*	Z98883.1	lncRNA	novel transcript	-	-	-	-
ENSG00000270580	2902	12.0966	20.9257	1.48881	0.0729667	0.223436	*	AC139256.3	lncRNA	novel transcript	-	-	-	-
ENSG00000287170	2536	1.48547	2.74504	1.4881	0.41607	0.713814	*	AC010327.8	lncRNA	novel transcript, antisense to PPP1R12C	-	-	-	-
ENSG00000274492	2544	0.790774	1.11806	1.48617	0.573357	0.820874	*	AL121768.1	lncRNA	novel transcript	-	-	-	-
ENSG00000288062	2920	0.790774	1.11806	1.48617	0.573357	0.820874	*	AL136981.3	lncRNA	novel transcript	-	-	-	-
ENSG00000197815	1815	5.8769	8.95863	1.48543	0.0892592	0.259773	*	AC122129.1	lncRNA	novel transcript, antisense to TOM1L2	-	-	-	-
ENSG00000261251	1463	0.789099	1.11806	1.48397	0.573876	0.820874	*	Z97055.2	lncRNA	novel transcript, antisense to EFCAB6	-	-	-	-
ENSG00000288531	2509	0.789099	1.11806	1.48397	0.573876	0.820874	*	AL669831.7	lncRNA	novel transcript	-	-	-	-
ENSG00000226263	652	1.18532	1.68934	1.48129	0.475066	0.76428	*	ISM1-AS1	lncRNA	ISM1 antisense RNA 1	-	-	-	-
ENSG00000247324	2793	2.27456	3.8891	1.48095	0.284671	0.571266	*	AC010547.1	lncRNA	novel transcript, antisense to ZNF23	-	-	-	-
ENSG00000273301	5141	5.5304	8.53112	1.47946	0.152554	0.379449	*	AC016717.2	lncRNA	novel transcript	-	-	-	-
ENSG00000286688	1903	1.97275	3.44934	1.47554	0.46234	0.753384	*	AP002748.6	lncRNA	novel transcript, antisense to BBS1	-	-	-	-
ENSG00000257379	2534	399.52	613.004	1.4716	7.38127e-07	9.83463e-06	Up	AC023509.1	lncRNA	novel transcript	-	-	-	-
ENSG00000278611	905	2.3673	3.41843	1.47132	0.394704	0.693833	*	ZNF426-DT	lncRNA	ZNF426 divergent transcript	-	-	-	-
ENSG00000227431	676	4.29452	7.44396	1.47042	0.196666	0.448965	*	CSE1L-AS1	lncRNA	CSE1L antisense RNA 1	-	-	-	-
ENSG00000253210	1490	36.4025	60.5518	1.47036	0.000303237	0.00230203	Up	AC040970.1	lncRNA	novel transcript	-	-	-	-
ENSG00000237548	1052	3.0902	5.07444	1.46989	0.210819	0.470761	*	TTLL11-IT1	lncRNA	TTLL11 intronic transcript 1	-	-	-	-
ENSG00000205634	4185	24.3187	39.5277	1.46835	0.000499109	0.00357692	Up	LINC00898	lncRNA	long intergenic non-protein coding RNA 898	-	-	-	-
ENSG00000273451	1006	104.893	166.438	1.4681	1.99793e-10	4.74537e-09	Up	AL031666.3	lncRNA	novel transcript, sense intronic to ZMYND8	-	-	-	-
ENSG00000256034	428	5.52872	9.85324	1.46642	0.289342	0.577408	*	AP002770.1	lncRNA	novel transcript	-	-	-	-
ENSG00000249476	5471	46.5018	74.7751	1.46639	2.37335e-06	2.90284e-05	Up	AC008467.1	lncRNA	novel transcript	-	-	-	-
ENSG00000261270	601	15.0738	23.0923	1.46287	0.00878997	0.0415604	Up	AC012181.2	lncRNA	novel transcript, sense intronic to HERPUD1	-	-	-	-
ENSG00000253720	2211	1.92889	2.79516	1.46091	0.401898	0.701744	*	AC022973.3	lncRNA	novel transcript	-	-	-	-
ENSG00000250222	392	5.73362	9.61433	1.4585	0.110511	0.302714	*	AC008443.5	lncRNA	novel transcript	-	-	-	-
ENSG00000262979	653	5.43766	8.53263	1.45743	0.104305	0.289914	*	AC124319.1	lncRNA	novel transcript	-	-	-	-
ENSG00000274372	1550	5.78333	9.03966	1.45658	0.088019	0.257126	*	LINC02804	lncRNA	long intergenic non-protein coding RNA 2804	-	-	-	-
ENSG00000273369	441	4.5508	7.29529	1.45378	0.142397	0.361469	*	AC096586.2	lncRNA	novel transcript, antisense to GUF1	-	-	-	-
ENSG00000269834	2376	69.5911	111.013	1.45347	2.67216e-05	0.000262088	Up	ZNF528-AS1	lncRNA	ZNF528 antisense RNA 1	-	-	-	-
ENSG00000250260	646	1.53351	2.23613	1.45327	0.434274	0.726548	*	AC113382.2	lncRNA	novel transcript	-	-	-	-
ENSG00000254409	743	2.36897	3.45819	1.4511	0.311364	0.603842	*	AC087521.3	lncRNA	novel transcript, sense overlapping C11orf96	-	-	-	-
ENSG00000270055	2351	122.813	195.662	1.45024	1.7616e-10	4.21035e-09	Up	AC127502.2	lncRNA	novel transcript	-	-	-	-
ENSG00000247095	5616	288.41	482.98	1.44972	7.52493e-07	1.001e-05	Up	MIR210HG	lncRNA	MIR210 host gene	-	-	-	-
ENSG00000287431	6784	107.909	172.661	1.44913	7.5393e-11	1.89865e-09	Up	AC027601.6	lncRNA	novel transcript	-	-	-	-
ENSG00000231079	2592	0.395387	0.519274	1.44702	0.70277	0.874473	*	KIF5C-AS1	lncRNA	KIF5C antisense RNA 1	-	-	-	-
ENSG00000253335	545	0.395387	0.519274	1.44702	0.70277	0.874473	*	AC009884.2	lncRNA	novel transcript	-	-	-	-
ENSG00000271914	396	0.395387	0.519274	1.44702	0.70277	0.874473	*	AL139286.2	lncRNA	novel transcript	-	-	-	-
ENSG00000286622	2946	0.395387	0.519274	1.44702	0.70277	0.874473	*	AC034111.2	lncRNA	novel transcript, antisense to MSRA	-	-	-	-
ENSG00000261723	627	0.39455	0.519274	1.44701	0.702719	0.874473	*	AC008870.5	lncRNA	novel transcript, antisense to PALB2	-	-	-	-
ENSG00000269821	91667	0.39455	0.519274	1.44701	0.702719	0.874473	*	KCNQ1OT1	lncRNA	KCNQ1 opposite strand/antisense transcript 1	-	GO:0005730//nucleolus	-	GO:0006342//chromatin silencing
ENSG00000279949	559	0.39455	0.519274	1.44701	0.702719	0.874473	*	AC022784.6	lncRNA	novel transcript	-	-	-	-
ENSG00000285601	3263	0.39455	0.519274	1.44701	0.702719	0.874473	*	AC084262.2	lncRNA	novel transcript	-	-	-	-
ENSG00000231336	364	0.371366	0.519274	1.44673	0.70124	0.874473	*	AC017006.1	lncRNA	novel transcript	-	-	-	-
ENSG00000234091	474	0.371366	0.519274	1.44673	0.70124	0.874473	*	AL157392.2	lncRNA	novel transcript	-	-	-	-
ENSG00000245164	5330	0.371366	0.519274	1.44673	0.70124	0.874473	*	LINC00861	lncRNA	long intergenic non-protein coding RNA 861	-	-	-	-
ENSG00000263847	544	0.371366	0.519274	1.44673	0.70124	0.874473	*	AP005899.1	lncRNA	novel transcript, antisense to NDUFV2	-	-	-	-
ENSG00000269489	549	0.371366	0.519274	1.44673	0.70124	0.874473	*	AL589765.6	lncRNA	novel transcript	-	-	-	-
ENSG00000271239	627	0.371366	0.519274	1.44673	0.70124	0.874473	*	AC007423.1	lncRNA	novel transcript	-	-	-	-
ENSG00000225377	4204	128.141	207.74	1.44354	1.83805e-09	3.75772e-08	Up	NRSN2-AS1	lncRNA	NRSN2 antisense RNA 1	-	-	-	-
ENSG00000233817	3043	1.58155	2.34013	1.44216	0.501631	0.782423	*	AL162727.1	lncRNA	novel transcript	-	-	-	-
ENSG00000260361	1736	6.9181	10.859	1.44077	0.0772621	0.232884	*	AC106028.3	lncRNA	novel transcript	-	-	-	-
ENSG00000267011	478	2.6923	4.61941	1.44034	0.283128	0.569641	*	AC011498.1	lncRNA	novel transcript	-	-	-	-
ENSG00000228624	2016	41.2973	66.6981	1.44022	3.38628e-05	0.000325526	Up	HDAC2-AS2	lncRNA	HDAC2 and HS3ST5 antisense RNA 2	-	-	-	-
ENSG00000260360	1257	1.92638	2.8594	1.43913	0.410718	0.709875	*	AL353708.1	lncRNA	novel transcript	-	-	-	-
ENSG00000248416	569	0.790774	1.17006	1.4389	0.587954	0.823838	*	AC107464.2	lncRNA	novel transcript	-	-	-	-
ENSG00000259250	542	0.790774	1.17006	1.4389	0.587954	0.823838	*	AC018904.1	lncRNA	novel transcript, antisense to ADAM10	-	-	-	-
ENSG00000269806	547	0.790774	1.17006	1.4389	0.587954	0.823838	*	BICRA-AS1	lncRNA	BICRA antisense RNA 1	-	-	-	-
ENSG00000273287	1313	0.790774	1.17006	1.4389	0.587954	0.823838	*	AL008718.2	lncRNA	novel transcript	-	-	-	-
ENSG00000274765	435	0.790774	1.17006	1.4389	0.587954	0.823838	*	AC018926.1	lncRNA	novel transcript, sense intronic to CCPG1	-	-	-	-
ENSG00000286307	2514	1.1141	2.27776	1.437	0.597408	0.823838	*	AC017028.1	lncRNA	novel transcript, antisense to HDAC4	-	-	-	-
ENSG00000276772	1726	0.789099	1.17006	1.43669	0.588477	0.823838	*	AC025271.4	lncRNA	novel transcript	-	-	-	-
ENSG00000286874	323	0.789099	1.17006	1.43669	0.588477	0.823838	*	AC072054.1	lncRNA	novel transcript	-	-	-	-
ENSG00000229951	3001	7.38806	11.6	1.43651	0.0894673	0.260178	*	AC104695.2	lncRNA	novel transcript, antisense to FOSL2	-	-	-	-
ENSG00000178977	2082	6.92145	11.5545	1.43516	0.0709733	0.218511	*	LINC00324	lncRNA	long intergenic non-protein coding RNA 324	-	-	GO:0030533//triplet codon-amino acid adaptor activity	GO:0006412//translation
ENSG00000284837	1821	15.0746	23.0024	1.43512	0.0103899	0.0475665	Up	AC007846.1	lncRNA	novel transcript	-	-	-	-
ENSG00000272420	568	10.1225	15.6478	1.43341	0.0457016	0.15669	*	AL513477.2	lncRNA	novel transcript, sense intronic to MORN1	-	-	-	-
ENSG00000277496	1807	21.3958	34.3423	1.43314	0.00260713	0.0149983	Up	AL357033.4	lncRNA	novel transcript, antisense to SLCO4A1	-	-	-	-
ENSG00000285210	2837	16.4504	25.0664	1.43066	0.0170956	0.0716341	*	LINC02795	lncRNA	long intergenic non-protein coding RNA 2795	-	-	-	-
ENSG00000288573	494	8.47814	13.2939	1.4268	0.0413833	0.144862	*	AL357079.3	lncRNA	novel transcript	-	-	-	-
ENSG00000231185	1293	11.5683	18.5886	1.42605	0.020333	0.0823761	*	SPRY4-AS1	lncRNA	SPRY4 antisense RNA 1	-	-	-	-
ENSG00000279652	8149	3.76171	6.28274	1.4247	0.238851	0.511148	*	Z82217.1	lncRNA	novel transcript	-	-	-	-
ENSG00000267414	2065	1.53183	2.92855	1.42303	0.520528	0.79646	*	AC120049.1	lncRNA	uncharacterized LOC101927943	-	-	-	-
ENSG00000285581	2432	16.5183	25.9469	1.42193	0.0502391	0.168733	*	AC091196.1	lncRNA	novel transcript	-	-	-	-
ENSG00000281880	2965	8.48066	13.9756	1.42116	0.0882525	0.25763	*	PAUPAR	lncRNA	PAX6 upstream antisense RNA	-	-	-	-
ENSG00000258702	2716	0.742733	1.11806	1.42079	0.588906	0.823838	*	AL137786.1	lncRNA	novel transcript	-	-	-	-
ENSG00000267658	425	0.742733	1.11806	1.42079	0.588906	0.823838	*	AC099811.3	lncRNA	novel transcript	-	-	-	-
ENSG00000272078	7923	0.742733	1.11806	1.42079	0.588906	0.823838	*	AL139423.1	lncRNA	novel transcript, antisense to CASZ1	-	-	-	-
ENSG00000249207	2430	1.92722	2.88692	1.42014	0.305819	0.597598	*	AC079921.1	lncRNA	novel transcript	-	-	-	-
ENSG00000261770	3666	25.2717	37.33	1.41981	0.00250751	0.0145218	Up	AC006504.1	lncRNA	novel transcript	-	-	-	-
ENSG00000257551	563	3.76171	5.66832	1.41973	0.264473	0.545677	*	HLX-AS1	lncRNA	HLX antisense RNA 1	-	-	-	-
ENSG00000272668	7134	46.5988	73.7754	1.41968	1.40313e-05	0.000146099	Up	AL590560.3	lncRNA	novel transcript, antisense to VSIG8	-	-	-	-
ENSG00000229955	541	22.8564	35.6141	1.41906	0.000779523	0.00528475	Up	Z98749.1	lncRNA	novel transcript, sense intronic to CSNK1E	-	-	-	-
ENSG00000277342	527	47.1292	74.1368	1.41556	0.00134403	0.00848409	Up	AC048344.4	lncRNA	novel transcript, sense intronic to BICD1	-	-	-	-
ENSG00000253730	547	1.92889	2.91292	1.41293	0.343078	0.639058	*	AC015909.2	lncRNA	novel transcript	-	-	-	-
ENSG00000281538	631	2.71967	3.49456	1.41237	0.398591	0.698117	*	AC254562.3	lncRNA	novel transcript	-	-	-	-
ENSG00000287235	2357	10.7725	16.283	1.4117	0.0436953	0.151229	*	AL732437.2	lncRNA	novel transcript	-	-	-	-
ENSG00000265888	953	2.34746	3.54995	1.41135	0.311728	0.604075	*	DSCAS	lncRNA	DSC1/DSC2 antisense RNA	-	-	-	-
ENSG00000248049	3854	243.048	392.181	1.41127	3.37914e-10	7.73137e-09	Up	UBA6-AS1	lncRNA	UBA6 antisense RNA 1 (head to head)	-	-	-	-
ENSG00000243069	2730	2.3673	3.58971	1.4079	0.398952	0.698502	*	ARHGEF26-AS1	lncRNA	ARHGEF26 antisense RNA 1	-	-	-	-
ENSG00000227200	373	50.7335	80.1943	1.4076	3.41856e-05	0.000328129	Up	AL162724.1	lncRNA	novel transcript	-	-	-	-
ENSG00000286939	1469	2.36897	3.58971	1.40666	0.326108	0.620837	*	U82671.1	lncRNA	novel transcript, antisense to ZNF185	-	-	-	-
ENSG00000204282	3192	1.92722	2.91443	1.40634	0.390528	0.689307	*	TNRC6C-AS1	lncRNA	TNRC6C antisense RNA 1	-	-	-	-
ENSG00000263717	420	6.17621	10.0437	1.40609	0.0932098	0.267906	*	AC079336.1	lncRNA	novel transcript, sense intronic MYO1D	-	-	-	-
ENSG00000227053	407	7.83401	12.5306	1.40355	0.126279	0.332725	*	MUC12-AS1	lncRNA	MUC12 antisense RNA 1	-	-	-	-
ENSG00000265948	361	3.08768	4.69553	1.40323	0.220722	0.486166	*	AC015878.2	lncRNA	novel transcript	-	-	-	-
ENSG00000268030	2001	1.92806	2.93892	1.40296	0.311594	0.603969	*	AC005253.1	lncRNA	novel transcript, antisense to KXD1	-	-	-	-
ENSG00000261286	2998	16.2109	26.4105	1.40206	0.697211	0.874473	*	ATP2C2-AS1	lncRNA	ATP2C2 antisense RNA 1	-	-	-	-
ENSG00000225177	2178	44.3516	68.7664	1.40206	0.000134111	0.00111762	Up	AL590617.2	lncRNA	novel transcript	-	-	-	-
ENSG00000197665	1173	1.16047	1.76885	1.40112	0.4454	0.737474	*	AC007952.1	lncRNA	novel transcript, antisense to GRAPL	-	-	-	-
ENSG00000276509	2002	1.90404	2.91292	1.4007	0.317127	0.61111	*	AC239799.1	lncRNA	novel transcript	-	-	-	-
ENSG00000248787	981	8.47563	13.6212	1.39872	0.0480297	0.162968	*	AC092903.2	lncRNA	novel transcript	-	-	-	-
ENSG00000226676	606	0.790774	1.19758	1.39856	0.654268	0.858377	*	LINC02679	lncRNA	long intergenic non-protein coding RNA 2679	-	-	-	-
ENSG00000231412	301	0.790774	1.19758	1.39856	0.654268	0.858377	*	AC005392.2	lncRNA	novel transcript	-	-	-	-
ENSG00000237331	482	0.790774	1.19758	1.39856	0.654268	0.858377	*	XIAP-AS1	lncRNA	XIAP antisense RNA 1	-	-	-	-
ENSG00000266980	890	0.790774	1.19758	1.39856	0.654268	0.858377	*	AC087289.1	lncRNA	novel transcript, antisense to UNK	-	-	-	-
ENSG00000279080	20397	2.27456	3.48571	1.3971	0.330664	0.625768	*	AL022322.2	lncRNA	novel transcript, antisense to PLA2G6	-	-	-	-
ENSG00000177725	2371	24.7663	39.8128	1.39615	0.00507178	0.0263325	Up	AC105206.1	lncRNA	novel transcript, sense overlapping BMP1	-	-	-	-
ENSG00000234174	583	0.789099	1.19758	1.39613	0.654783	0.858578	*	AC016683.1	lncRNA	novel transcript, antisense to PSD4	-	-	-	-
ENSG00000236206	1150	0.789099	1.19758	1.39613	0.654783	0.858578	*	AL356441.1	lncRNA	novel transcript	-	-	-	-
ENSG00000256751	4103	0.789099	1.19758	1.39613	0.654783	0.858578	*	PLBD1-AS1	lncRNA	PLBD1 antisense RNA 1	-	-	-	-
ENSG00000270061	355	10.1541	14.8777	1.39539	0.0425904	0.148025	*	AC068790.5	lncRNA	novel transcript, sense intronic to CCDC92	-	-	-	-
ENSG00000278869	877	7.34086	11.2639	1.39399	0.0609802	0.195517	*	BX539320.1	lncRNA	novel transcript	-	-	-	-
ENSG00000260425	435	1.97442	3.01843	1.39276	0.354855	0.651347	*	AL031709.1	lncRNA	novel transcript, antisense to GNPTG	-	-	-	-
ENSG00000270116	530	36.6744	57.6829	1.3914	0.000108936	0.000928787	Up	AP001429.1	lncRNA	novel transcript, sense intronic to TTC3	-	-	-	-
ENSG00000259363	1819	1.18449	1.82085	1.39103	0.505876	0.785995	*	AC090825.1	lncRNA	novel transcript	-	-	-	-
ENSG00000261202	1463	1.18449	1.82085	1.39103	0.505876	0.785995	*	Z83847.1	lncRNA	novel transcript, antisense to FAM83F	-	-	-	-
ENSG00000287248	2198	2.32428	3.56522	1.38965	0.35038	0.645646	*	AC009271.2	lncRNA	novel transcript	-	-	-	-
ENSG00000288075	3598	1.50865	2.34013	1.38892	0.464294	0.75482	*	AC108519.1	lncRNA	novel transcript	-	-	-	-
ENSG00000287737	2767	19.8092	30.5048	1.38826	0.00349477	0.0192013	Up	AC132872.5	lncRNA	novel transcript	-	-	-	-
ENSG00000284237	7440	17.7404	28.0335	1.38759	0.00814883	0.0389526	Up	LINC02767	lncRNA	long intergenic non-protein coding RNA 2767	-	-	-	-
ENSG00000279833	3671	4.31854	6.63565	1.38739	0.202818	0.458687	*	AL031846.2	lncRNA	novel transcript, antisense to CBX7	-	-	-	-
ENSG00000288009	1621	2.37065	3.64322	1.38614	0.331112	0.625882	*	AL353135.2	lncRNA	novel transcript	-	-	-	-
ENSG00000286999	3775	2.32093	3.58971	1.38581	0.333811	0.629045	*	AL121581.2	lncRNA	novel transcript, antisense to OPRL1	-	-	-	-
ENSG00000234690	1892	4.20178	7.14456	1.38564	0.208739	0.46766	*	EPCAM-DT	lncRNA	EPCAM divergent transcript	-	-	-	-
ENSG00000260500	506	3.13489	4.83929	1.38438	0.238759	0.511064	*	AC010336.2	lncRNA	novel transcript, antisense to CTD-3193O13.2	-	-	-	-
ENSG00000262514	1187	19.0909	28.949	1.38345	0.0174278	0.0727771	*	AC020978.6	lncRNA	novel transcript	-	-	-	-
ENSG00000230836	1266	34.0277	52.0274	1.38337	0.00014386	0.00119	Up	LINC01293	lncRNA	long intergenic non-protein coding RNA 1293	-	-	-	-
ENSG00000224992	1019	3.15975	4.8668	1.3825	0.287693	0.575115	*	AL445645.1	lncRNA	novel transcript	-	-	-	-
ENSG00000242147	892	113.503	179.516	1.38062	2.56931e-07	3.69939e-06	Up	LINC02657	lncRNA	long intergenic non-protein coding RNA 2657	-	-	-	-
ENSG00000278341	1482	3.95387	6.11487	1.3804	0.350822	0.64635	*	AC138028.6	lncRNA	novel transcript, antisense to CTU2	-	-	-	-
ENSG00000287400	4437	2.32093	3.59122	1.38037	0.342037	0.637988	*	AC093151.7	lncRNA	novel transcript, antisense to SCMH1	-	-	-	-
ENSG00000261189	888	8.79812	13.6973	1.37762	0.0726436	0.222608	*	AL031058.1	lncRNA	novel transcript, antisense to DSP	-	-	-	-
ENSG00000204528	593	29.8225	45.7221	1.37758	0.000303834	0.00230611	Up	PSORS1C3	lncRNA	psoriasis susceptibility 1 candidate 3	-	-	-	-
ENSG00000163915	1924	13.1234	19.795	1.37583	0.015124	0.0646569	*	IGF2BP2-AS1	lncRNA	IGF2BP2 antisense RNA 1	-	-	-	-
ENSG00000272763	13546	400.381	596.408	1.37342	3.45021e-10	7.88447e-09	Up	AC103702.2	lncRNA	novel transcript	-	-	-	-
ENSG00000273521	1098	4.57315	6.52523	1.37206	0.199383	0.453535	*	AL162274.1	lncRNA	novel transcript, antisense to BNIP3	-	-	-	-
ENSG00000285667	1711	13.4484	20.3571	1.37192	0.0223062	0.0887163	*	AC012291.3	lncRNA	novel transcript	-	-	-	-
ENSG00000183784	2918	1.48547	2.34013	1.37098	0.52253	0.798141	*	DOCK8-AS1	lncRNA	DOCK8 antisense RNA 1	-	-	-	-
ENSG00000269189	1051	42.6946	62.1627	1.37088	0.000106016	0.000906132	Up	AL445223.1	lncRNA	novel transcript, sense intronic to FARP1	-	-	-	-
ENSG00000267274	468	6.20023	9.03815	1.36969	0.0923587	0.266278	*	AC008770.3	lncRNA	novel transcript, sense overlapping with ZNF700	-	-	-	-
ENSG00000262903	874	53.7449	82.123	1.36956	3.04033e-06	3.61625e-05	Up	AC027796.4	lncRNA	novel transcript, antisense to CTNS	-	-	-	-
ENSG00000224549	447	0.789937	1.23582	1.36857	0.574392	0.820874	*	AC017067.1	lncRNA	novel transcript	-	-	-	-
ENSG00000253408	1715	3.06534	4.82553	1.36758	0.245611	0.520834	*	AC083973.1	lncRNA	novel transcript	-	-	-	-
ENSG00000235481	2217	9.98763	15.0597	1.36589	0.0479561	0.162761	*	UBE2R2-AS1	lncRNA	UBE2R2 antisense RNA 1	-	-	-	-
ENSG00000232788	754	8.87186	13.9099	1.36587	0.060475	0.19434	*	ITGA6-AS1	lncRNA	ITGA6 antisense RNA 1	-	-	-	-
ENSG00000278546	442	3.1374	4.9188	1.3635	0.259281	0.538782	*	AC003101.2	lncRNA	novel transcript	-	-	-	-
ENSG00000277087	516	0.765916	1.19758	1.36306	0.619904	0.833404	*	AL121890.3	lncRNA	novel transcript	-	-	-	-
ENSG00000235159	867	4.67007	6.70875	1.36188	0.189258	0.438184	*	AL121672.2	lncRNA	novel transcript	-	-	-	-
ENSG00000230063	650	10.0812	15.1958	1.36112	0.0437465	0.151324	*	AL360091.2	lncRNA	novel transcript, sense intronic to PPP2R5A	-	-	-	-
ENSG00000174407	1220	0	0.325395	1.36028	0.73886	0.876638	*	MIR1-1HG	lncRNA	MIR1-1 host gene	-	-	-	-
ENSG00000223811	507	0	0.325395	1.36028	0.73886	0.876638	*	AL589684.1	lncRNA	novel transcript	-	-	-	-
ENSG00000224468	479	0	0.325395	1.36028	0.73886	0.876638	*	LAMC1-AS1	lncRNA	LAMC1 antisense RNA 1	-	-	-	-
ENSG00000224758	604	0	0.325395	1.36028	0.73886	0.876638	*	LINC01167	lncRNA	long intergenic non-protein coding RNA 1167	-	-	-	-
ENSG00000225249	1373	0	0.325395	1.36028	0.73886	0.876638	*	LINC00378	lncRNA	long intergenic non-protein coding RNA 378	-	-	-	-
ENSG00000226862	314	0	0.325395	1.36028	0.73886	0.876638	*	AC104463.2	lncRNA	novel transcript	-	-	-	-
ENSG00000228055	1745	0	0.325395	1.36028	0.73886	0.876638	*	FAM245A	lncRNA	family with sequence similarity 245 member A	-	-	-	-
ENSG00000228577	440	0	0.325395	1.36028	0.73886	0.876638	*	AC010731.3	lncRNA	novel transcript	-	-	-	-
ENSG00000231704	799	0	0.325395	1.36028	0.73886	0.876638	*	AC004895.1	lncRNA	novel transcript	-	-	-	-
ENSG00000231977	542	0	0.325395	1.36028	0.73886	0.876638	*	AL096828.1	lncRNA	novel transcript	-	-	-	-
ENSG00000232455	575	0	0.325395	1.36028	0.73886	0.876638	*	LARS2-AS1	lncRNA	LARS2 antisense RNA 1	-	-	-	-
ENSG00000237604	821	0	0.325395	1.36028	0.73886	0.876638	*	AP001056.1	lncRNA	novel transcript	-	-	-	-
ENSG00000239480	541	0	0.325395	1.36028	0.73886	0.876638	*	AC073517.1	lncRNA	novel transcript	-	-	-	-
ENSG00000242391	380	0	0.325395	1.36028	0.73886	0.876638	*	AC099677.3	lncRNA	novel transcript, antisense to ZYG11A	-	-	-	-
ENSG00000248256	265	0	0.325395	1.36028	0.73886	0.876638	*	OCIAD1-AS1	lncRNA	OCIAD1 antisense RNA 1	-	-	-	-
ENSG00000249532	640	0	0.325395	1.36028	0.73886	0.876638	*	MIR302CHG	lncRNA	miR-302/367 cluster host gene	-	-	-	-
ENSG00000251518	546	0	0.325395	1.36028	0.73886	0.876638	*	LINC02110	lncRNA	long intergenic non-protein coding RNA 2110	-	-	-	-
ENSG00000251666	745	0	0.325395	1.36028	0.73886	0.876638	*	ZNF346-IT1	lncRNA	ZNF346 intronic transcript 1	-	-	-	-
ENSG00000253961	643	0	0.325395	1.36028	0.73886	0.876638	*	AC009563.1	lncRNA	novel transcript	-	-	-	-
ENSG00000255666	2753	0	0.325395	1.36028	0.73886	0.876638	*	LINC02700	lncRNA	long intergenic non-protein coding RNA 2700	-	-	-	-
ENSG00000256250	587	0	0.325395	1.36028	0.73886	0.876638	*	AC073912.2	lncRNA	novel transcript	-	-	-	-
ENSG00000258583	2103	0	0.325395	1.36028	0.73886	0.876638	*	LINC01500	lncRNA	long intergenic non-protein coding RNA 1500	-	-	-	-
ENSG00000258694	349	0	0.325395	1.36028	0.73886	0.876638	*	LINC02319	lncRNA	long intergenic non-protein coding RNA 2319	-	-	-	-
ENSG00000259754	1962	0	0.325395	1.36028	0.73886	0.876638	*	AC092078.2	lncRNA	novel transcript	-	-	-	-
ENSG00000260237	531	0	0.325395	1.36028	0.73886	0.876638	*	AC092130.1	lncRNA	novel transcript	-	-	-	-
ENSG00000260810	705	0	0.325395	1.36028	0.73886	0.876638	*	AL135818.2	lncRNA	novel transcript	-	-	-	-
ENSG00000266919	94	0	0.325395	1.36028	0.73886	0.876638	*	hsa-mir-423	lncRNA	hsa-mir-423	-	-	-	-
ENSG00000270071	1484	0	0.325395	1.36028	0.73886	0.876638	*	AP001172.1	lncRNA	novel transcript	-	-	-	-
ENSG00000274766	1351	0	0.325395	1.36028	0.73886	0.876638	*	BX072579.2	lncRNA	long intergenic non-protein coding RNA 453	-	-	-	-
ENSG00000276768	465	0	0.325395	1.36028	0.73886	0.876638	*	AL121890.2	lncRNA	novel transcript	-	-	-	-
ENSG00000279855	458	0	0.325395	1.36028	0.73886	0.876638	*	AC005618.2	lncRNA	novel transcript, antisense to protocadherin gamma cluster	-	-	-	-
ENSG00000285080	473	0	0.325395	1.36028	0.73886	0.876638	*	AC068724.4	lncRNA	novel transcript, antisense to TMEM62	-	-	-	-
ENSG00000285518	832	0	0.325395	1.36028	0.73886	0.876638	*	AC004900.1	lncRNA	novel transcript, antisense to SIPA1L1	-	-	-	-
ENSG00000285605	1317	0	0.325395	1.36028	0.73886	0.876638	*	AC109441.1	lncRNA	Novel transcript, antisense to KCTD16	-	-	-	-
ENSG00000286458	2368	0	0.325395	1.36028	0.73886	0.876638	*	AC083870.1	lncRNA	novel transcript, antisense to AGBL3and CALD1	-	-	-	-
ENSG00000287931	1277	0	0.325395	1.36028	0.73886	0.876638	*	AC092651.3	lncRNA	novel transcript	-	-	-	-
ENSG00000287965	537	0	0.325395	1.36028	0.73886	0.876638	*	AC018557.3	lncRNA	novel transcript, antisense to DYNC1LI2	-	-	-	-
ENSG00000288080	552	0	0.325395	1.36028	0.73886	0.876638	*	AC005104.3	lncRNA	novel transcript, antisense to FARP2	-	-	-	-
ENSG00000224174	327	0	0.299395	1.36028	0.73886	0.876638	*	AL137802.1	lncRNA	novel transcript	-	-	-	-
ENSG00000224901	247	0	0.299395	1.36028	0.73886	0.876638	*	AL365258.2	lncRNA	novel transcript	-	-	-	-
ENSG00000225605	1068	0	0.299395	1.36028	0.73886	0.876638	*	AC092813.1	lncRNA	novel transcript	-	-	-	-
ENSG00000226163	162	0	0.299395	1.36028	0.73886	0.876638	*	AL513185.2	lncRNA	novel transcript	-	-	-	-
ENSG00000226797	524	0	0.299395	1.36028	0.73886	0.876638	*	AC005828.1	lncRNA	novel transcript, antisense to TANC2	-	-	-	-
ENSG00000227227	571	0	0.299395	1.36028	0.73886	0.876638	*	AC017101.1	lncRNA	novel transcript	-	-	-	-
ENSG00000230005	1708	0	0.299395	1.36028	0.73886	0.876638	*	SNAP47-AS1	lncRNA	SNAP47 antisense RNA 1	-	-	-	-
ENSG00000230030	224	0	0.299395	1.36028	0.73886	0.876638	*	AL353742.1	lncRNA	novel transcript	-	-	-	-
ENSG00000231651	432	0	0.299395	1.36028	0.73886	0.876638	*	DLG3-AS1	lncRNA	DLG3 antisense RNA 1	-	-	-	-
ENSG00000232811	2359	0	0.299395	1.36028	0.73886	0.876638	*	AL360270.1	lncRNA	novel transcript	-	-	-	-
ENSG00000233081	474	0	0.299395	1.36028	0.73886	0.876638	*	AL353764.1	lncRNA	novel transcript	-	-	-	-
ENSG00000233427	1085	0	0.299395	1.36028	0.73886	0.876638	*	AL009181.2	lncRNA	novel transcript	-	-	-	-
ENSG00000233906	237	0	0.299395	1.36028	0.73886	0.876638	*	AL445623.1	lncRNA	novel transcript	-	-	-	-
ENSG00000235725	1656	0	0.299395	1.36028	0.73886	0.876638	*	AC007389.3	lncRNA	novel transcript	-	-	-	-
ENSG00000238020	515	0	0.299395	1.36028	0.73886	0.876638	*	HTR3E-AS1	lncRNA	HTR3E antisense RNA 1	-	-	-	-
ENSG00000240497	1303	0	0.299395	1.36028	0.73886	0.876638	*	AC092919.2	lncRNA	novel transcript	-	-	-	-
ENSG00000250309	425	0	0.299395	1.36028	0.73886	0.876638	*	AC008453.1	lncRNA	novel transcript	-	-	-	-
ENSG00000250976	156	0	0.299395	1.36028	0.73886	0.876638	*	AC021491.3	lncRNA	novel transcript	-	-	-	-
ENSG00000250990	570	0	0.299395	1.36028	0.73886	0.876638	*	AC098851.1	lncRNA	novel transcript	-	-	-	-
ENSG00000251679	457	0	0.299395	1.36028	0.73886	0.876638	*	AC073848.1	lncRNA	novel transcript	-	-	-	-
ENSG00000253688	1530	0	0.299395	1.36028	0.73886	0.876638	*	AC026904.2	lncRNA	novel transcript	-	-	-	-
ENSG00000255363	1413	0	0.299395	1.36028	0.73886	0.876638	*	LINC02757	lncRNA	long intergenic non-protein coding RNA 2757	-	-	-	-
ENSG00000258449	490	0	0.299395	1.36028	0.73886	0.876638	*	AC023510.1	lncRNA	novel transcript, antisense to LRMP	-	-	-	-
ENSG00000259274	434	0	0.299395	1.36028	0.73886	0.876638	*	AC107241.1	lncRNA	novel transcript, antisense to RORA	-	-	-	-
ENSG00000261632	781	0	0.299395	1.36028	0.73886	0.876638	*	AC022872.1	lncRNA	novel transcript, antisense to MYO9A	-	-	-	-
ENSG00000265289	591	0	0.299395	1.36028	0.73886	0.876638	*	AC104996.1	lncRNA	novel transcript, antisense to EFCAB5	-	-	-	-
ENSG00000267557	573	0	0.299395	1.36028	0.73886	0.876638	*	AC008474.1	lncRNA	novel transcript, antisense to ANKRD27	-	-	-	-
ENSG00000267582	360	0	0.299395	1.36028	0.73886	0.876638	*	AC020916.2	lncRNA	novel transcript, antisense to ZSWIM4	-	-	-	-
ENSG00000268458	332	0	0.299395	1.36028	0.73886	0.876638	*	AC011468.3	lncRNA	novel transcript	-	-	-	-
ENSG00000268636	360	0	0.299395	1.36028	0.73886	0.876638	*	AC011495.2	lncRNA	novel transcript, antisense to PRR12	-	-	-	-
ENSG00000269085	190	0	0.299395	1.36028	0.73886	0.876638	*	AC008764.5	lncRNA	novel transcript, antisense SLC35E1	-	-	-	-
ENSG00000269506	1614	0	0.299395	1.36028	0.73886	0.876638	*	AC110792.2	lncRNA	novel transcript, antisense to CHIC2	-	-	-	-
ENSG00000272864	565	0	0.299395	1.36028	0.73886	0.876638	*	AC135803.1	lncRNA	novel transcript	-	-	-	-
ENSG00000272917	615	0	0.299395	1.36028	0.73886	0.876638	*	AC010186.4	lncRNA	novel transcript	-	-	-	-
ENSG00000273299	371	0	0.299395	1.36028	0.73886	0.876638	*	AC006153.1	lncRNA	novel transcript	-	-	-	-
ENSG00000276223	560	0	0.299395	1.36028	0.73886	0.876638	*	AL118522.1	lncRNA	novel transcript, sense intronic to KCNK15	-	-	-	-
ENSG00000279987	1181	0	0.299395	1.36028	0.73886	0.876638	*	AC008103.1	lncRNA	novel transcript	-	-	-	-
ENSG00000283408	1436	0	0.299395	1.36028	0.73886	0.876638	*	MIR548A1HG	lncRNA	MIR548A1 host gene	-	-	-	-
ENSG00000286550	971	0	0.299395	1.36028	0.73886	0.876638	*	AL591002.1	lncRNA	novel transcript, antisense to ANKS1A	-	-	-	-
ENSG00000286890	1702	0	0.299395	1.36028	0.73886	0.876638	*	AC055840.1	lncRNA	novel transcript, antisense to FHOD3	-	-	-	-
ENSG00000180066	1846	0	0.259637	1.36028	0.73886	0.876638	*	C10orf91	lncRNA	chromosome 10 open reading frame 91 (putative)	-	-	-	-
ENSG00000223358	1416	0	0.259637	1.36028	0.73886	0.876638	*	EHHADH-AS1	lncRNA	EHHADH antisense RNA 1	-	-	-	-
ENSG00000225479	373	0	0.259637	1.36028	0.73886	0.876638	*	PLCB1-IT1	lncRNA	PLCB1 intronic transcript 1	-	-	-	-
ENSG00000225652	701	0	0.259637	1.36028	0.73886	0.876638	*	KCNMA1-AS3	lncRNA	KCNMA1 antisense RNA 3	-	-	-	-
ENSG00000226717	2838	0	0.259637	1.36028	0.73886	0.876638	*	PTPRD-AS2	lncRNA	PTPRD antisense RNA 2 (head to head)	-	-	-	-
ENSG00000228482	932	0	0.259637	1.36028	0.73886	0.876638	*	LINC01713	lncRNA	long intergenic non-protein coding RNA 1713	-	-	-	-
ENSG00000228586	510	0	0.259637	1.36028	0.73886	0.876638	*	AC005042.2	lncRNA	novel transcript	-	-	-	-
ENSG00000229502	743	0	0.259637	1.36028	0.73886	0.876638	*	AL391863.1	lncRNA	novel transcript	-	-	-	-
ENSG00000229905	456	0	0.259637	1.36028	0.73886	0.876638	*	AL669831.2	lncRNA	novel transcript	-	-	-	-
ENSG00000230286	306	0	0.259637	1.36028	0.73886	0.876638	*	AC013472.1	lncRNA	novel transcript	-	-	-	-
ENSG00000231310	788	0	0.259637	1.36028	0.73886	0.876638	*	TBL1XR1-AS1	lncRNA	TBL1XR1 antisense RNA 1	-	-	-	-
ENSG00000232754	357	0	0.259637	1.36028	0.73886	0.876638	*	AL035658.1	lncRNA	novel transcript, antisense to EP300	-	-	-	-
ENSG00000233293	469	0	0.259637	1.36028	0.73886	0.876638	*	AL133343.2	lncRNA	novel transcript, antisense to NOL4L	-	-	-	-
ENSG00000236094	576	0	0.259637	1.36028	0.73886	0.876638	*	LINC00545	lncRNA	long intergenic non-protein coding RNA 545	-	-	-	-
ENSG00000236885	1435	0	0.259637	1.36028	0.73886	0.876638	*	AC018731.1	lncRNA	novel transcript	-	-	-	-
ENSG00000237371	188	0	0.259637	1.36028	0.73886	0.876638	*	AL355803.1	lncRNA	novel transcript	-	-	-	-
ENSG00000239377	420	0	0.259637	1.36028	0.73886	0.876638	*	AC073111.1	lncRNA	novel transcript	-	-	-	-
ENSG00000249236	648	0	0.259637	1.36028	0.73886	0.876638	*	AC008892.1	lncRNA	novel transcript	-	-	-	-
ENSG00000250198	5612	0	0.259637	1.36028	0.73886	0.876638	*	LINC02199	lncRNA	long intergenic non-protein coding RNA 2199	-	-	-	-
ENSG00000250592	340	0	0.259637	1.36028	0.73886	0.876638	*	AC055733.2	lncRNA	novel transcript, antisense to ATP2C1	-	-	-	-
ENSG00000251171	637	0	0.259637	1.36028	0.73886	0.876638	*	AC096741.1	lncRNA	novel transcript	-	-	-	-
ENSG00000254044	691	0	0.259637	1.36028	0.73886	0.876638	*	AC034154.1	lncRNA	novel transcript, sense overlapping to STPG2	-	-	-	-
ENSG00000254675	277	0	0.259637	1.36028	0.73886	0.876638	*	AP003032.1	lncRNA	novel transcript	-	-	-	-
ENSG00000257754	413	0	0.259637	1.36028	0.73886	0.876638	*	AC012555.2	lncRNA	novel transcript, antisense to NT5DC3	-	-	-	-
ENSG00000258710	3401	0	0.259637	1.36028	0.73886	0.876638	*	LINC01193	lncRNA	long intergenic non-protein coding RNA 1193	-	-	-	-
ENSG00000259280	566	0	0.259637	1.36028	0.73886	0.876638	*	AC018563.2	lncRNA	novel transcript	-	-	-	-
ENSG00000259887	427	0	0.259637	1.36028	0.73886	0.876638	*	FIGNL2-DT	lncRNA	FIGNL2 divergent transcript	-	-	-	-
ENSG00000260468	502	0	0.259637	1.36028	0.73886	0.876638	*	LINC01290	lncRNA	long intergenic non-protein coding RNA 1290	-	-	-	-
ENSG00000263683	427	0	0.259637	1.36028	0.73886	0.876638	*	AC005154.3	lncRNA	novel transcript	-	-	-	-
ENSG00000266378	2140	0	0.259637	1.36028	0.73886	0.876638	*	AC005224.2	lncRNA	novel transcript	-	-	-	-
ENSG00000266711	547	0	0.259637	1.36028	0.73886	0.876638	*	AC021534.1	lncRNA	novel transcript, antisense to RBFOX3	-	-	-	-
ENSG00000267359	457	0	0.259637	1.36028	0.73886	0.876638	*	AC015911.6	lncRNA	novel transcript, antisense SLFN14	-	-	-	-
ENSG00000270118	371	0	0.259637	1.36028	0.73886	0.876638	*	AC138894.2	lncRNA	novel transcript	-	-	-	-
ENSG00000272088	382	0	0.259637	1.36028	0.73886	0.876638	*	AL512413.1	lncRNA	novel transcript	-	-	-	-
ENSG00000274560	449	0	0.259637	1.36028	0.73886	0.876638	*	AC010205.1	lncRNA	novel transcript	-	-	-	-
ENSG00000274758	203	0	0.259637	1.36028	0.73886	0.876638	*	AC006435.3	lncRNA	novel transcript, antisense to SGSM2	-	-	-	-
ENSG00000285413	3551	0	0.259637	1.36028	0.73886	0.876638	*	AP001056.2	lncRNA	novel transcript	-	-	-	-
ENSG00000286895	1090	0	0.259637	1.36028	0.73886	0.876638	*	AC092745.5	lncRNA	novel transcript	-	-	-	-
ENSG00000287618	595	0	0.259637	1.36028	0.73886	0.876638	*	AC025576.3	lncRNA	novel transcript, antisense to SRGAP1	-	-	-	-
ENSG00000235180	1168	11.9802	18.2494	1.36009	0.0344856	0.125807	*	LINC00601	lncRNA	long intergenic non-protein coding RNA 601	-	-	-	-
ENSG00000277744	449	15.4468	22.4572	1.35833	0.0148332	0.0636837	*	AC011462.4	lncRNA	novel transcript, sense intronic TMEM91	-	-	-	-
ENSG00000238018	854	4.27217	6.09772	1.35809	0.193939	0.445026	*	AC093110.1	lncRNA	novel transcript, antisense to SPTBN1	-	-	-	-
ENSG00000226352	376	1.90487	3.01843	1.35783	0.367442	0.664907	*	PSPC1-AS2	lncRNA	PSPC1 antisense RNA 2	-	-	-	-
ENSG00000249951	215	0.395387	0.559032	1.35725	0.68456	0.874473	*	AC108067.1	lncRNA	novel transcript	-	-	-	-
ENSG00000286982	1505	0.395387	0.559032	1.35725	0.68456	0.874473	*	AC016931.1	lncRNA	novel transcript, antisense to EPHB1	-	-	-	-
ENSG00000234753	575	0.371366	0.559032	1.35708	0.683002	0.874473	*	FOXP4-AS1	lncRNA	FOXP4 antisense RNA 1	-	-	-	-
ENSG00000278002	1308	12.4949	17.7524	1.3567	0.0356475	0.129086	*	AL627171.3	lncRNA	novel transcript	-	-	-	-
ENSG00000282851	2070	58.4629	90.2206	1.35484	0.00167781	0.0102854	Up	BISPR	lncRNA	BST2 interferon stimulated positive regulator	-	-	-	-
ENSG00000229214	2418	1.48547	2.36764	1.35291	0.468597	0.75896	*	LINC00242	lncRNA	long intergenic non-protein coding RNA 242	-	-	GO:0005515//protein binding	-
ENSG00000125804	5070	3.87762	6.14238	1.35268	0.211102	0.471088	*	FAM182A	lncRNA	family with sequence similarity 182 member A	-	-	-	-
ENSG00000259515	828	2.97093	5.32371	1.35183	0.461286	0.752403	*	AL117209.1	lncRNA	novel transcript, antisense to CDC42BPB	-	-	-	-
ENSG00000272735	607	5.41029	7.93384	1.35107	0.118771	0.318368	*	AC007881.3	lncRNA	novel transcript	-	-	-	-
ENSG00000283235	1612	1.53351	1.81746	1.35089	0.546674	0.806861	*	AC139493.2	lncRNA	novel transcript	-	-	-	-
ENSG00000227014	2836	39.1668	56.3736	1.35065	0.000408876	0.00299748	Up	AC007285.1	lncRNA	novel transcript	-	-	-	-
ENSG00000269275	547	0.789937	1.24958	1.34888	0.575726	0.820874	*	AC020922.3	lncRNA	novel transcript, antisense to TMEM190	-	-	-	-
ENSG00000272650	298	11.4098	14.9734	1.34812	0.111883	0.305408	*	AC110792.3	lncRNA	novel transcript	-	-	-	-
ENSG00000251461	432	0.790774	1.24958	1.34808	0.616323	0.830827	*	AC091133.4	lncRNA	novel transcript, antisense to IGF2BP1	-	-	-	-
ENSG00000286855	1483	10.8231	15.9442	1.34752	0.0340715	0.124588	*	AC074024.1	lncRNA	novel transcript	-	-	-	-
ENSG00000260420	498	0.789099	1.24958	1.34586	0.616854	0.831015	*	LINC02182	lncRNA	long intergenic non-protein coding RNA 2182	-	-	-	-
ENSG00000272866	615	0.789099	1.24958	1.34586	0.616854	0.831015	*	AL135786.2	lncRNA	novel transcript	-	-	-	-
ENSG00000285955	2561	0.789099	1.24958	1.34586	0.616854	0.831015	*	BX842242.1	lncRNA	novel transcript	-	-	-	-
ENSG00000273141	512	1.1141	1.79485	1.34495	0.515771	0.792803	*	AP001269.4	lncRNA	novel transcript, antisense to MPPE1	-	-	-	-
ENSG00000277050	600	9.72883	14.857	1.34457	0.0617587	0.197314	*	AL122125.1	lncRNA	novel transcript, antisense to FRMD6	-	-	-	-
ENSG00000286837	1505	6.87174	10.3168	1.3439	0.142429	0.361525	*	AC087533.1	lncRNA	novel transcript, antisense to THAP1	-	-	-	-
ENSG00000287570	1396	2.37232	3.77322	1.34316	0.507446	0.787276	*	AL035447.1	lncRNA	novel transcript, antisense to JPH2	-	-	-	-
ENSG00000272444	648	1.48547	2.39364	1.34102	0.469301	0.759809	*	AL118558.4	lncRNA	novel transcript	-	-	-	-
ENSG00000214922	2835	45.4805	67.5367	1.34024	3.80556e-05	0.000361685	Up	HLA-F-AS1	lncRNA	HLA-F antisense RNA 1	-	-	-	-
ENSG00000238039	655	4.34926	6.27353	1.33709	0.441466	0.733546	*	AC244197.2	lncRNA	novel transcript	-	-	-	-
ENSG00000271983	492	2.66995	4.32001	1.3334	0.291089	0.579617	*	AC023302.1	lncRNA	novel transcript	-	-	-	-
ENSG00000246877	3188	18.816	28.2461	1.33235	0.0231188	0.0911298	*	DNM1P35	lncRNA	dynamin 1 pseudogene 35	-	-	-	-
ENSG00000278829	819	20.2088	28.6221	1.33196	0.00604644	0.0304936	Up	AC099811.5	lncRNA	novel transcript, sense intronic to STAT5B	-	-	-	-
ENSG00000287619	1833	19.3708	27.9655	1.32959	0.00606598	0.0305787	Up	AL021308.1	lncRNA	novel transcript	-	-	-	-
ENSG00000257839	779	0.742733	1.19758	1.32648	0.669638	0.870851	*	AC011611.4	lncRNA	novel transcript, antisense to PHLDA1	-	-	-	-
ENSG00000276790	522	0.742733	1.19758	1.32648	0.669638	0.870851	*	AC068234.3	lncRNA	novel transcript, antisense to ITGB3	-	-	-	-
ENSG00000258743	1692	21.4198	31.9914	1.32605	0.00626909	0.0314017	Up	LINC02301	lncRNA	long intergenic non-protein coding RNA 2301	-	-	-	-
ENSG00000278351	254	8.91822	12.4703	1.32517	0.0576186	0.187297	*	AC009248.2	lncRNA	novel transcript, sense intronic to ANO6	-	-	-	-
ENSG00000259129	3173	131.553	192.549	1.32271	2.35604e-11	6.26948e-10	Up	LINC00648	lncRNA	long intergenic non-protein coding RNA 648	-	-	-	-
ENSG00000244649	2091	94.7885	139.472	1.32214	8.04172e-09	1.48372e-07	Up	LINC02086	lncRNA	long intergenic non-protein coding RNA 2086	-	-	-	-
ENSG00000257815	5234	72.3764	108.326	1.32189	1.73144e-06	2.16436e-05	Up	CNOT2-DT	lncRNA	CNOT2 divergent transcript	-	-	-	-
ENSG00000226167	1734	1.85683	2.99395	1.32102	0.589546	0.823838	*	AP4B1-AS1	lncRNA	AP4B1 antisense RNA 1	-	-	-	-
ENSG00000258458	1931	10.5221	15.1133	1.32056	0.0401709	0.141649	*	AL160314.2	lncRNA	novel transcript, antisense to OXA1L	-	-	-	-
ENSG00000287169	1179	1.58155	2.55116	1.31972	0.549541	0.807389	*	AC107050.1	lncRNA	novel transcript, antisense to FAT1	-	-	-	-
ENSG00000229832	496	5.08445	7.58584	1.31958	0.193785	0.444792	*	AL360091.1	lncRNA	novel transcript, sense intronic to PPP2R5A	-	-	-	-
ENSG00000267034	1412	4.69158	6.96105	1.31809	0.175634	0.416712	*	AC010980.2	lncRNA	novel transcript	-	-	-	-
ENSG00000231830	341	1.18365	1.29819	1.31776	0.638374	0.846608	*	AC245140.1	lncRNA	novel transcript	-	-	-	-
ENSG00000273747	688	1.5782	2.55116	1.3173	0.550255	0.808125	*	AC022558.3	lncRNA	novel transcript, antisense to BTBD1	-	-	-	-
ENSG00000233138	349	1.55502	2.52516	1.31681	0.493074	0.779225	*	AL023584.1	lncRNA	novel transcript	-	-	-	-
ENSG00000259065	2109	70.0892	101.409	1.31467	7.93622e-06	8.72204e-05	Up	AC005520.4	lncRNA	novel transcript, antisense to C14orf43	-	-	-	-
ENSG00000233396	4486	36.0353	49.7681	1.31442	0.00592132	0.0299979	Up	LINC01719	lncRNA	long intergenic non-protein coding RNA 1719	-	-	-	-
ENSG00000224536	1516	11.269	15.8371	1.31323	0.0831279	0.245975	*	AC096677.1	lncRNA	novel transcript	-	-	-	-
ENSG00000237188	2981	14.1359	17.1758	1.3118	0.670404	0.871298	*	AC242426.2	lncRNA	novel transcript, antisense to FMO5	-	-	-	-
ENSG00000235100	2168	19.3227	27.6906	1.31171	0.00546156	0.0280688	Up	AL157400.3	lncRNA	novel transcript	-	-	-	-
ENSG00000242861	348	0.395387	0.585032	1.31136	0.697008	0.874473	*	AL591895.1	lncRNA	novel transcript	-	-	-	-
ENSG00000260515	2508	0.39455	0.585032	1.31136	0.696956	0.874473	*	AC034229.2	lncRNA	novel transcript	-	-	-	-
ENSG00000272750	2646	48.8169	72.3501	1.31066	0.0084004	0.0399792	Up	AL592148.3	lncRNA	novel transcript, antisense to MIA3	-	-	-	-
ENSG00000237476	684	5.43766	8.23663	1.31039	0.167053	0.403042	*	LINC01637	lncRNA	long intergenic non-protein coding RNA 1637	-	-	-	-
ENSG00000249631	1473	2.37065	3.21383	1.30637	0.457541	0.748579	*	AC005699.1	lncRNA	novel transcript	-	-	-	-
ENSG00000251629	2017	1.90487	2.49576	1.30427	0.463166	0.753902	*	LINC02241	lncRNA	long intergenic non-protein coding RNA 2241	-	-	-	-
ENSG00000246731	2589	6.91643	10.7205	1.30402	0.206544	0.464323	*	AC100786.1	lncRNA	novel transcript, antisense to RPL38	-	-	-	-
ENSG00000228643	392	1.57987	1.93673	1.3039	0.494693	0.779938	*	AC079779.2	lncRNA	novel transcript	-	-	-	-
ENSG00000224614	2096	4.67258	6.38487	1.30317	0.262047	0.542617	*	TNK2-AS1	lncRNA	TNK2 antisense RNA 1	-	-	-	-
ENSG00000239705	603	4.34507	5.82583	1.30166	0.255814	0.535012	*	AL354710.2	lncRNA	novel transcript	-	-	-	-
ENSG00000286288	4575	2.69397	3.7851	1.30123	0.293594	0.582653	*	AL109809.4	lncRNA	novel transcript	-	-	-	-
ENSG00000214851	2213	3.80975	5.65796	1.30018	0.270908	0.554353	*	LINC00612	lncRNA	long intergenic non-protein coding RNA 612	-	-	-	-
ENSG00000268746	344	6.50288	9.46906	1.29852	0.114648	0.310707	*	AC010519.1	lncRNA	novel transcript	-	-	-	-
ENSG00000204682	3799	41.3188	60.4873	1.29808	0.000156836	0.00128282	Up	MIR1915HG	lncRNA	MIR1915 host gene	-	-	-	-
ENSG00000233143	5257	2.64593	3.75759	1.29561	0.34668	0.641624	*	DIRC3-AS1	lncRNA	DIRC3 antisense RNA 1	-	-	-	-
ENSG00000251611	358	2.71799	3.84934	1.2945	0.291457	0.580073	*	FAM160A1-DT	lncRNA	FAM160A1 divergent transcript	-	-	-	-
ENSG00000273035	477	13.2136	18.6112	1.29405	0.028965	0.109366	*	AC007684.2	lncRNA	novel transcript, sense intronic to MAP4K3	-	-	-	-
ENSG00000243574	1081	0.790774	1.30158	1.29226	0.683838	0.874473	*	AC006148.2	lncRNA	novel transcript	-	-	-	-
ENSG00000263370	270	0.790774	1.30158	1.29226	0.683838	0.874473	*	AC104564.1	lncRNA	novel transcript, antisense to SSH2	-	-	-	-
ENSG00000278601	700	1.92722	2.54777	1.29052	0.37042	0.666774	*	AL158163.2	lncRNA	novel transcript, antisense to BBIP1	-	-	-	-
ENSG00000260115	714	0.789099	1.30158	1.28981	0.684356	0.874473	*	AC012174.1	lncRNA	novel transcript, antisense to CDH8	-	-	-	-
ENSG00000277245	578	0.789099	1.30158	1.28981	0.684356	0.874473	*	AC084782.3	lncRNA	novel transcript, antisense to MNS1	-	-	-	-
ENSG00000267436	565	2.37232	3.90474	1.28744	0.589675	0.823838	*	AC005786.3	lncRNA	novel transcript, antisense to MFSD12	-	-	-	-
ENSG00000261302	1382	2.32428	3.85274	1.28743	0.461925	0.753062	*	AC106779.1	lncRNA	novel transcript, antisense to NUP93	-	-	-	-
ENSG00000227885	3695	16.2136	22.425	1.28656	0.0468147	0.159772	*	AL590652.1	lncRNA	novel transcript	-	-	-	-
ENSG00000251432	2254	14.0739	19.4956	1.2855	0.0367572	0.132285	*	LINC02615	lncRNA	long intergenic non-protein coding RNA 2615	-	-	-	-
ENSG00000285804	2641	8.99028	12.9842	1.28545	0.0750172	0.227753	*	AC025774.1	lncRNA	novel transcript	-	-	-	-
ENSG00000251396	3499	4.34423	5.91759	1.28314	0.263371	0.544232	*	LINC01301	lncRNA	long intergenic non-protein coding RNA 1301	-	-	-	-
ENSG00000279529	2717	48.8378	65.3034	1.28214	0.0307824	0.114747	*	AC008764.8	lncRNA	novel transcript, antisense to MED26	-	-	-	-
ENSG00000276334	1621	66.7776	97.2402	1.28204	0.221597	0.487613	*	AL133243.2	lncRNA	novel transcript, sense intronic to BIRC6	-	-	-	-
ENSG00000285881	1235	0.742733	1.24958	1.28204	0.632239	0.841996	*	AC105206.3	lncRNA	Novel transcript, antisense to BMP1	-	-	-	-
ENSG00000269971	184	5.0878	7.82135	1.282	0.21678	0.479931	*	AL020997.2	lncRNA	novel transcript, sense intronic to STX12	-	-	-	-
ENSG00000269318	1812	30.29	44.7178	1.28069	0.00284476	0.0160998	Up	AC007292.2	lncRNA	novel transcript, antisense to MPND	-	-	-	-
ENSG00000223745	3014	117.7	167.396	1.2779	2.36452e-06	2.89389e-05	Up	CCDC18-AS1	lncRNA	CCDC18 antisense RNA 1	-	-	-	-
ENSG00000248932	8237	26.5915	37.4468	1.2771	0.0025738	0.014838	Up	AC046134.2	lncRNA	novel transcript, antisense to RBP2, RBP1 & NMNAT3	-	-	-	-
ENSG00000224613	2647	2.37065	3.31631	1.27618	0.454279	0.745503	*	AC095032.1	lncRNA	uncharacterized LOC101928436	-	-	-	-
ENSG00000225790	3013	1.48547	2.49916	1.27508	0.555463	0.812288	*	AC007953.1	lncRNA	novel transcript	-	-	-	-
ENSG00000261433	541	4.2987	6.52129	1.27414	0.312516	0.60522	*	AC002347.1	lncRNA	novel transcript	-	-	-	-
ENSG00000270426	686	15.9391	22.1779	1.27349	0.024753	0.0964602	*	AC099343.3	lncRNA	novel transcript, sense intronic to IRF2	-	-	-	-
ENSG00000275389	2838	3.50793	4.57626	1.27267	0.250269	0.527279	*	AC068790.9	lncRNA	novel transcript	-	-	-	-
ENSG00000262112	538	7.05888	9.83875	1.27172	0.252358	0.530116	*	AC015912.1	lncRNA	novel transcript, antisense to TRIM25	-	-	-	-
ENSG00000257556	3060	21.4189	29.4472	1.2715	0.00768731	0.0371527	Up	LINC02298	lncRNA	long intergenic non-protein coding RNA 2298	-	-	-	-
ENSG00000275120	3668	14.2143	20.0807	1.27124	0.0296905	0.111521	*	AC048382.5	lncRNA	novel transcript, antisense to ZSCAN2	-	-	-	-
ENSG00000261122	1489	312.854	433.407	1.2709	1.9252e-12	5.824e-11	Up	LINC02167	lncRNA	long intergenic non-protein coding RNA 2167	-	-	-	-
ENSG00000283031	2706	6.20442	8.46838	1.27087	0.187642	0.435476	*	AC009242.1	lncRNA	novel transcript	-	-	-	-
ENSG00000249082	843	0.371366	0.598789	1.27062	0.744521	0.87952	*	C5orf66-AS1	lncRNA	C5orf66 antisense RNA 1	-	-	-	-
ENSG00000254099	344	0.371366	0.598789	1.27062	0.744521	0.87952	*	AC005740.3	lncRNA	novel transcript	-	-	-	-
ENSG00000262115	805	0.371366	0.598789	1.27062	0.744521	0.87952	*	AC027601.3	lncRNA	novel transcript, antisense to AZI1	-	-	-	-
ENSG00000270240	662	0.371366	0.598789	1.27062	0.744521	0.87952	*	AC015849.1	lncRNA	novel transcript, antisense to CCL5	-	-	-	-
ENSG00000272748	521	0.371366	0.598789	1.27062	0.744521	0.87952	*	AC063962.1	lncRNA	novel transcript	-	-	-	-
ENSG00000248790	273	0.395387	0.598789	1.27056	0.746085	0.879927	*	AC097103.1	lncRNA	novel transcript	-	-	-	-
ENSG00000258137	564	0.395387	0.598789	1.27056	0.746085	0.879927	*	AC079313.2	lncRNA	novel transcript, antisense to ZNF385A, GPR84, ITGA5 and GTSF1	-	-	-	-
ENSG00000254639	653	17.5894	23.7098	1.26904	0.0270707	0.103487	*	AC116021.1	lncRNA	novel transcript	-	-	-	-
ENSG00000277701	17578	1243.63	1740.19	1.26748	1.77417e-25	1.72543e-23	Up	AC159540.2	lncRNA	novel transcript	-	-	-	-
ENSG00000277511	860	14.7231	20.921	1.26578	0.0350399	0.127322	*	AC116407.2	lncRNA	novel transcript	-	-	-	-
ENSG00000258376	3050	51.8566	73.8301	1.26568	0.000307693	0.00233214	Up	AC004846.1	lncRNA	novel transcript, antisense to PAPLN	-	-	-	-
ENSG00000280721	926	5.48235	7.28154	1.26553	0.175229	0.416091	*	LINC01943	lncRNA	long intergenic non-protein coding RNA 1943	-	-	-	-
ENSG00000203635	1641	32.0591	44.4427	1.26523	0.00328817	0.0182188	Up	AC144450.1	lncRNA	novel transcript	-	-	-	-
ENSG00000272375	645	2.74034	3.95637	1.26497	0.34238	0.638328	*	AC026979.3	lncRNA	novel transcript	-	-	-	-
ENSG00000274341	297	6.50037	9.06566	1.2646	0.151007	0.376786	*	AC005899.7	lncRNA	novel transcript	-	-	-	-
ENSG00000259865	1246	83.5992	119.361	1.26423	6.56418e-06	7.36311e-05	Up	AL390728.6	lncRNA	novel transcript	-	-	-	-
ENSG00000253837	4374	30.1458	44.4842	1.2636	0.00365845	0.0199654	Up	AC090197.1	lncRNA	novel transcript	-	-	-	-
ENSG00000268108	520	2.34411	3.31631	1.26328	0.47312	0.763132	*	AC008687.2	lncRNA	novel transcript, antisense to NTF4	-	-	-	-
ENSG00000238164	3608	3.85276	5.86898	1.26246	0.313328	0.606342	*	TNFRSF14-AS1	lncRNA	TNFRSF14 antisense RNA 1	-	-	-	-
ENSG00000273424	442	8.19951	11.2394	1.26088	0.096745	0.275093	*	AL008582.1	lncRNA	novel transcript	-	-	-	-
ENSG00000245080	2632	1.1141	1.90037	1.26035	0.594371	0.823838	*	MIR3150BHG	lncRNA	MIR3150B host gene	-	-	-	-
ENSG00000230550	1927	10.077	13.8269	1.25877	0.07346	0.224495	*	ERLNC1	lncRNA	estrogen receptor responsive lncRNA 1	-	-	-	-
ENSG00000286104	3256	12.709	17.762	1.25812	0.172389	0.411479	*	AC016629.3	lncRNA	Novel transcript	-	-	-	-
ENSG00000229647	2239	157.22	219.53	1.25663	2.61646e-09	5.231e-08	Up	MYOSLID	lncRNA	myocardin-induced smooth muscle lncRNA, inducer of differentiation	-	-	-	-
ENSG00000274422	3293	19.832	26.8101	1.25366	0.0410506	0.14399	*	AC245060.5	lncRNA	novel transcript	-	-	-	-
ENSG00000274904	520	4.64521	6.59741	1.2528	0.218696	0.483047	*	AC093512.1	lncRNA	novel transcript, antisense to ALDOA	-	-	-	-
ENSG00000273156	1899	24.9094	32.7008	1.25205	0.60761	0.828611	*	AC124016.3	lncRNA	novel transcript	-	-	-	-
ENSG00000249359	5454	3.11171	3.99274	1.25125	0.371068	0.667466	*	AC093274.1	lncRNA	novel transcript	-	-	-	-
ENSG00000278769	821	15.6791	22.233	1.25063	0.0688489	0.213788	*	AC090510.3	lncRNA	novel transcript, antisense to CDAN1	-	-	-	-
ENSG00000279458	498	1.88001	2.58752	1.25014	0.431707	0.7252	*	AC244230.1	lncRNA	novel transcript	-	-	-	-
ENSG00000277007	2614	27.3401	39.5635	1.24966	0.00735974	0.0358429	Up	AC096642.1	lncRNA	novel transcript	-	-	-	-
ENSG00000269997	553	20.9026	28.5353	1.24919	0.00657996	0.0326815	Up	AC068790.3	lncRNA	novel transcript, sense intronic to CCDC92	-	-	-	-
ENSG00000265702	3145	2.34411	3.34383	1.2483	0.408347	0.707708	*	AC005821.1	lncRNA	novel transcript, antisense to MARCH10	-	-	-	-
ENSG00000227533	4297	802.482	1115.39	1.24758	1.20691e-17	6.2441e-16	Up	SLC2A1-AS1	lncRNA	SLC2A1 antisense RNA 1	-	-	-	-
ENSG00000228540	557	1.53183	1.97649	1.24626	0.514496	0.791777	*	AC073326.1	lncRNA	novel transcript	-	-	-	-
ENSG00000256249	1731	2.59956	3.84934	1.24604	0.446911	0.739041	*	AC026333.3	lncRNA	novel transcript	-	-	-	-
ENSG00000260511	377	1.55669	2.00249	1.2451	0.436858	0.728961	*	AC009145.2	lncRNA	novel transcript, sense intronic to WWOX	-	-	-	-
ENSG00000223485	1633	97.5326	137.357	1.24028	2.68225e-06	3.24206e-05	Up	LINC01615	lncRNA	long intergenic non-protein coding RNA 1615	-	-	-	-
ENSG00000173862	1058	5.03809	6.69802	1.23925	0.199748	0.454175	*	AC008080.1	lncRNA	novel transcript	-	-	-	-
ENSG00000237714	1196	10.1773	14.1572	1.23914	0.110948	0.303592	*	P4HA2-AS1	lncRNA	P4HA2 antisense RNA 1	-	-	-	-
ENSG00000256546	893	36.6247	51.9363	1.23912	0.0016523	0.010152	Up	AC156455.1	lncRNA	novel transcript	-	-	-	-
ENSG00000250410	587	7.36404	10.0801	1.23643	0.102638	0.286514	*	AC112722.1	lncRNA	novel transcript	-	-	-	-
ENSG00000234478	535	1.55753	2.02849	1.23494	0.471612	0.761887	*	ACBD3-AS1	lncRNA	ACBD3 antisense RNA 1	-	-	-	-
ENSG00000269653	1890	39.859	54.5064	1.23451	0.00125533	0.00798648	Up	AC011479.4	lncRNA	novel transcript, sense intronic to SIPA1L3	-	-	-	-
ENSG00000272417	441	2.3483	2.7554	1.23285	0.488011	0.774424	*	AC034229.4	lncRNA	novel transcript	-	-	-	-
ENSG00000282386	710	10.4918	15.6329	1.23266	0.245938	0.521296	*	AL358472.4	lncRNA	novel transcript, antisense to SLC39A1	-	-	-	-
ENSG00000263338	560	1.88085	2.61504	1.23132	0.511004	0.788813	*	AC027796.5	lncRNA	novel transcript, sense intronic to TRPV1	-	-	-	-
ENSG00000269106	409	2.69565	3.99613	1.22949	0.452186	0.7432	*	AC012313.7	lncRNA	novel transcript, antisense to ZNF446	-	-	-	-
ENSG00000285517	16489	635.809	807.361	1.22885	0.0388849	0.138255	*	AC010198.2	lncRNA	long intergenic non-protein coding RNA 941	-	-	-	-
ENSG00000272418	369	1.92806	2.69304	1.22841	0.386981	0.685164	*	AC090607.4	lncRNA	novel transcript , sense intronic to WDR61	-	-	-	-
ENSG00000231890	1420	65.6323	87.6771	1.22684	0.000235176	0.00184046	Up	DARS-AS1	lncRNA	DARS antisense RNA 1	-	-	-	-
ENSG00000283375	289	1.5782	2.06825	1.22667	0.522928	0.798556	*	AC087521.4	lncRNA	novel transcript, antisense HSD17B12	-	-	-	-
ENSG00000272574	505	78.7823	106.831	1.22644	5.58468e-06	6.34109e-05	Up	AL596325.2	lncRNA	novel transcript, sense intronic to UAP1	-	-	-	-
ENSG00000278266	2933	661.629	908.49	1.2239	7.82984e-18	4.14099e-16	Up	AC079949.2	lncRNA	novel transcript	-	-	-	-
ENSG00000258784	459	0.395387	0.624789	1.22381	0.720747	0.874473	*	AL355773.1	lncRNA	novel transcript	-	-	-	-
ENSG00000267523	549	0.395387	0.624789	1.22381	0.720747	0.874473	*	AC008735.2	lncRNA	novel transcript, antisense to U2AF2A	-	-	-	-
ENSG00000233154	768	2.7652	3.48419	1.22318	0.399552	0.699203	*	LINC01762	lncRNA	long intergenic non-protein coding RNA 1762	-	-	-	-
ENSG00000268061	1753	25.2097	34.0544	1.22138	0.0133037	0.0583826	*	NAPA-AS1	lncRNA	NAPA antisense RNA 1	-	-	-	-
ENSG00000227619	2658	0.742733	1.30158	1.21977	0.699313	0.874473	*	AL391056.1	lncRNA	novel transcript	-	-	-	-
ENSG00000232504	1068	0.742733	1.30158	1.21977	0.699313	0.874473	*	ST3GAL5-AS1	lncRNA	ST3GAL5 antisense RNA 1 (head to head)	-	-	-	-
ENSG00000240790	495	0.742733	1.30158	1.21977	0.699313	0.874473	*	AC073934.1	lncRNA	novel transcript, antisense to SND1	-	-	-	-
ENSG00000249293	556	0.742733	1.30158	1.21977	0.699313	0.874473	*	AC091868.2	lncRNA	novel transcript	-	-	-	-
ENSG00000251075	1985	0.742733	1.30158	1.21977	0.699313	0.874473	*	HTT-AS	lncRNA	HTT antisense RNA	-	-	-	-
ENSG00000263698	1039	0.742733	1.30158	1.21977	0.699313	0.874473	*	AC012417.1	lncRNA	novel transcript, antisense to DSC1	-	-	-	-
ENSG00000287865	1445	0.742733	1.30158	1.21977	0.699313	0.874473	*	AC099552.5	lncRNA	novel transcript	-	-	-	-
ENSG00000203392	2205	22.5339	30.101	1.2178	0.0142165	0.0615635	*	AC105020.1	lncRNA	novel transcript, antisense to CSPG4	-	-	-	-
ENSG00000260647	749	14.82	18.6487	1.2175	0.0846655	0.249476	*	AC127537.1	lncRNA	novel transcript, antisense to TOP3A	-	-	-	-
ENSG00000280837	2306	9.33512	12.9979	1.21733	0.0929375	0.267371	*	CPS1-IT1	lncRNA	CPS1 intronic transcript 1	-	-	-	-
ENSG00000256458	427	1.90404	2.68079	1.21655	0.440756	0.732879	*	AC080075.1	lncRNA	novel transcript, antisense to abl interactor 2 (ABI2)	-	-	-	-
ENSG00000269938	557	22.5255	31.4829	1.21605	0.0140931	0.0611413	*	AC068790.2	lncRNA	novel transcript, sense intronic to CCDC92	-	-	-	-
ENSG00000235314	2590	8.80063	12.1514	1.21491	0.124542	0.329367	*	LINC00957	lncRNA	long intergenic non-protein coding RNA 957	-	-	-	-
ENSG00000277450	307	12.6095	18.8428	1.21282	0.0952269	0.272038	*	AC002094.4	lncRNA	novel transcript, sense intronic to transcript readthrough between TMEM199 and SARM1	-	-	-	-
ENSG00000242628	4658	2.62359	3.35419	1.20678	0.481432	0.769749	*	AC009228.1	lncRNA	novel transcript	-	-	-	-
ENSG00000246090	4825	16.4214	22.2685	1.2067	0.0520122	0.173232	*	AP002026.1	lncRNA	novel transcript, antisense to ADH4, ADH6 & ADH1A	-	-	-	-
ENSG00000244041	2811	37.6342	51.1418	1.20659	0.00518093	0.0268297	Up	LINC01011	lncRNA	long intergenic non-protein coding RNA 1011	-	-	-	-
ENSG00000270661	1931	12.3524	16.543	1.2051	0.0585578	0.189686	*	Z99289.2	lncRNA	novel transcript, sense intronic LAMA4	-	-	-	-
ENSG00000256050	1307	11.6147	15.2046	1.204	0.0622794	0.198611	*	AL583722.1	lncRNA	novel transcript	-	-	-	-
ENSG00000270108	552	129.988	171.217	1.20359	2.73535e-06	3.29995e-05	Up	AL049840.7	lncRNA	novel transcript, sense intronic to KLC1	-	-	-	-
ENSG00000205959	3204	4.27552	5.57844	1.20111	0.255401	0.534383	*	AC105345.1	lncRNA	novel transcript	-	-	-	-
ENSG00000253395	430	4.6684	5.65305	1.20103	0.334687	0.63004	*	AP003469.2	lncRNA	novel transcript	-	-	-	-
ENSG00000266850	571	1.55585	2.082	1.19973	0.47154	0.761845	*	AC090912.2	lncRNA	novel transcript, antisense to RBBP8	-	-	-	-
ENSG00000258554	565	2.74201	3.51171	1.19801	0.342077	0.638004	*	AC025162.1	lncRNA	novel transcript, antisense to CDK2	-	-	-	-
ENSG00000273196	73	2.74118	3.51171	1.19749	0.337051	0.632535	*	AC062037.3	lncRNA	novel transcript, antisense to ELMOD3	-	-	-	-
ENSG00000236908	3004	46.5728	64.9125	1.19692	0.0111853	0.0505443	*	LINC02827	lncRNA	long intergenic non-protein coding RNA 2827	-	-	-	-
ENSG00000284959	5577	3.94885	4.99341	1.19615	0.332815	0.628037	*	AC007262.2	lncRNA	novel transcript, antisense to TSHR	-	-	-	-
ENSG00000228157	1176	8.96124	11.9025	1.19587	0.135197	0.3484	*	AC007952.2	lncRNA	novel transcript	-	-	-	-
ENSG00000259723	542	3.92818	4.95516	1.19509	0.295947	0.585491	*	AL354993.2	lncRNA	novel transcript, antisense to TSHZ2	-	-	-	-
ENSG00000273247	5334	92.5834	121.612	1.19475	6.25905e-06	7.04579e-05	Up	AC097376.3	lncRNA	novel transcript, antisense to RAB33B	-	-	-	-
ENSG00000267871	1553	17.4768	24.3325	1.19356	0.0931191	0.267732	*	ZNF460-AS1	lncRNA	ZNF460 antisense RNA 1	-	-	-	-
ENSG00000258471	1439	1.53183	2.08049	1.19227	0.534364	0.806232	*	AL161668.3	lncRNA	novel transcript, antisense to SLC39A2	-	-	-	-
ENSG00000287637	3360	28.4281	36.6293	1.19105	0.0165601	0.0697822	*	AP001437.2	lncRNA	novel transcript, antisense to DYRK1A	-	-	-	-
ENSG00000241769	2347	66.937	90.0476	1.19083	3.78071e-05	0.000359593	Up	LINC00893	lncRNA	long intergenic non-protein coding RNA 893	-	-	-	-
ENSG00000280739	3930	47.3175	61.9068	1.1883	0.00039483	0.0029074	Up	EIF1B-AS1	lncRNA	EIF1B antisense RNA 1	-	-	-	-
ENSG00000287727	2876	2.36897	3.52734	1.18691	0.501826	0.782576	*	AL139423.2	lncRNA	novel transcript, antisense to PEX14	-	-	-	-
ENSG00000287129	704	2.66911	3.47195	1.18612	0.387158	0.685286	*	AC097500.1	lncRNA	novel transcript	-	-	-	-
ENSG00000259244	492	8.33821	11.0529	1.18478	0.238772	0.511064	*	AC048382.2	lncRNA	novel transcript	-	-	-	-
ENSG00000275055	748	6.45568	9.61621	1.18309	0.224863	0.491698	*	AC011468.5	lncRNA	novel transcript, antisense to ZNF432	-	-	-	-
ENSG00000260659	403	1.53183	2.09425	1.18241	0.483179	0.771233	*	AC009113.2	lncRNA	novel transcript, antisense to ZNF778	-	-	-	-
ENSG00000261409	4996	8.99782	11.4715	1.18066	0.25805	0.537619	*	AL035425.4	lncRNA	novel transcript,	-	-	-	-
ENSG00000272977	3754	178.312	233.908	1.1804	5.24708e-09	1.00013e-07	Up	AL008721.2	lncRNA	novel transcript	-	-	-	-
ENSG00000235092	6025	3.41185	4.83929	1.17958	0.353833	0.650275	*	ID2-AS1	lncRNA	ID2 antisense RNA 1	-	-	-	-
ENSG00000235652	4881	13.469	17.609	1.17918	0.0455551	0.156286	*	AL356599.1	lncRNA	novel transcript, antisense to SHPRH	-	-	-	-
ENSG00000287917	1179	16.38	21.3608	1.17861	0.0453227	0.155658	*	AP000944.7	lncRNA	novel transcript, antisense to POLA2	-	-	-	-
ENSG00000259820	6253	383.267	501.225	1.17843	1.72928e-14	6.63514e-13	Up	AC083843.3	lncRNA	novel transcript	-	-	-	-
ENSG00000259563	498	1.57987	2.16001	1.1755	0.498732	0.779938	*	AC025430.1	lncRNA	novel transcript, antisense to CTDSPL2	-	-	-	-
ENSG00000214407	2051	35.7276	45.7501	1.17465	0.00315491	0.017583	Up	LINC02085	lncRNA	long intergenic non-protein coding RNA 2085	-	-	-	-
ENSG00000286703	2415	3.43838	4.89129	1.17463	0.37402	0.670968	*	AC005682.2	lncRNA	novel transcript	-	-	-	-
ENSG00000267265	786	17.7943	24.1062	1.17375	0.0253763	0.0983487	*	AC011476.3	lncRNA	novel transcript, antisense to RDH13 and GP6	-	-	-	-
ENSG00000225334	1355	6.99435	9.28742	1.17191	0.163042	0.396583	*	LINC02813	lncRNA	long intergenic non-protein coding RNA 2813	-	-	-	-
ENSG00000233006	11736	411.107	545.813	1.17081	2.16675e-08	3.73663e-07	Up	MIR3936HG	lncRNA	MIR3936 host gene	-	-	-	-
ENSG00000226944	378	5.7825	7.15002	1.17033	0.198883	0.452884	*	AL031847.1	lncRNA	novel transcript	-	-	-	-
ENSG00000233589	7660	3213.04	4127.89	1.17031	3.71964e-06	4.34674e-05	Up	AL138789.1	lncRNA	novel transcript	-	-	-	-
ENSG00000256292	1550	99.4243	134.615	1.17022	4.54915e-05	0.000424714	Up	LINC02376	lncRNA	long intergenic non-protein coding RNA 2376	-	-	-	-
ENSG00000272265	461	1.18532	1.45722	1.16965	0.595427	0.823838	*	AC034236.3	lncRNA	novel transcript	-	-	-	-
ENSG00000253347	513	9.75536	12.2765	1.16834	0.0945183	0.270542	*	AC040934.1	lncRNA	novel transcript	-	-	-	-
ENSG00000275092	722	27.7802	36.9967	1.16815	0.0061097	0.0307433	Up	AL031710.2	lncRNA	novel transcript, sense intronic to MAPK8IP3	-	-	-	-
ENSG00000224023	2600	1.97275	2.23613	1.16803	0.580212	0.820874	*	EDRF1-DT	lncRNA	EDRF1 divergent transcript	-	-	-	-
ENSG00000276417	1414	1.5782	1.55782	1.16797	0.659828	0.8632	*	AC092111.2	lncRNA	novel transcript	-	-	-	-
ENSG00000223776	1457	5.80568	7.84547	1.16745	0.179853	0.423314	*	LGALS8-AS1	lncRNA	LGALS8 antisense RNA 1	-	-	-	-
ENSG00000225111	469	3.11171	4.29401	1.16735	0.327142	0.622073	*	AC083900.1	lncRNA	novel transcript	-	-	-	-
ENSG00000224490	2260	0.371366	0.65079	1.16726	0.76905	0.895328	*	TTC21B-AS1	lncRNA	TTC21B antisense RNA 1	-	-	-	-
ENSG00000227071	359	0.371366	0.65079	1.16726	0.76905	0.895328	*	FOCAD-AS1	lncRNA	FOCAD antisense RNA 1	-	-	-	-
ENSG00000253872	2125	0.39455	0.65079	1.16698	0.770566	0.895803	*	AC083836.1	lncRNA	novel transcript	-	-	-	-
ENSG00000258537	581	0.39455	0.65079	1.16698	0.770566	0.895803	*	FRMD6-AS2	lncRNA	FRMD6 antisense RNA 2	-	-	-	-
ENSG00000272430	551	0.39455	0.65079	1.16698	0.770566	0.895803	*	LINC02637	lncRNA	long intergenic non-protein coding RNA 2637	-	-	-	-
ENSG00000277128	4233	0.39455	0.65079	1.16698	0.770566	0.895803	*	AL589743.5	lncRNA	novel transcript	-	-	-	-
ENSG00000234423	2344	0.395387	0.65079	1.16697	0.770617	0.895803	*	LINC01250	lncRNA	long intergenic non-protein coding RNA 1250	-	-	-	-
ENSG00000254194	511	0.395387	0.65079	1.16697	0.770617	0.895803	*	AF279873.4	lncRNA	novel transcript	-	-	-	-
ENSG00000263873	632	0.395387	0.65079	1.16697	0.770617	0.895803	*	AP003396.5	lncRNA	novel transcript	-	-	-	-
ENSG00000287670	939	11.6602	15.1133	1.16593	0.0599861	0.193209	*	AC108479.3	lncRNA	novel transcript	-	-	-	-
ENSG00000250259	272	2.66995	3.53771	1.16529	0.352856	0.649255	*	AC019103.1	lncRNA	novel transcript	-	-	-	-
ENSG00000251179	750	4.66923	6.44177	1.16523	0.254511	0.533196	*	TMEM92-AS1	lncRNA	TMEM92 antisense RNA 1	-	-	-	-
ENSG00000278709	2625	37.3903	45.9165	1.16449	0.159763	0.390836	*	NKILA	lncRNA	NF-kappaB interacting lncRNA	-	-	-	-
ENSG00000239718	415	0.790774	0.778912	1.16297	0.719069	0.874473	*	HLTF-AS1	lncRNA	HLTF antisense RNA 1	-	-	-	-
ENSG00000269148	764	0.790774	0.778912	1.16297	0.719069	0.874473	*	AC092301.1	lncRNA	novel transcript, antisense to SYMPK	-	-	-	-
ENSG00000287781	1353	0.790774	0.778912	1.16297	0.719069	0.874473	*	AC018714.2	lncRNA	novel transcript	-	-	-	-
ENSG00000286393	1837	2.2282	2.79365	1.16283	0.566103	0.820874	*	Z97192.4	lncRNA	novel transcript	-	-	-	-
ENSG00000260409	1602	1.57904	1.55782	1.16218	0.617738	0.831626	*	AC012414.4	lncRNA	novel transcript	-	-	-	-
ENSG00000275630	284	1.57987	1.55782	1.162	0.612834	0.829117	*	AC004816.2	lncRNA	novel transcript	-	-	-	-
ENSG00000230735	437	5.479	7.24669	1.1618	0.249328	0.525785	*	AC093423.2	lncRNA	novel transcript	-	-	-	-
ENSG00000262732	4934	0.789099	0.778912	1.1605	0.719595	0.874473	*	AC010401.1	lncRNA	novel transcript, antisense to ERCC4	-	-	-	-
ENSG00000272575	978	0.789099	0.778912	1.1605	0.719595	0.874473	*	LINC02098	lncRNA	long intergenic non-protein coding RNA 2098	-	-	-	-
ENSG00000286756	585	0.789099	0.778912	1.1605	0.719595	0.874473	*	AP000769.6	lncRNA	novel transcript	-	-	-	-
ENSG00000272509	462	6.5526	8.61063	1.15985	0.206164	0.463716	*	AC087752.4	lncRNA	novel transcript, antisense to CCNE2	-	-	-	-
ENSG00000259230	1603	3.94717	5.15092	1.1583	0.387171	0.685286	*	LINC02323	lncRNA	long intergenic non-protein coding RNA 2323	-	-	-	-
ENSG00000283674	5619	52.6528	70.138	1.15763	0.00121653	0.00777868	Up	AC068587.4	lncRNA	novel transcript	-	-	-	-
ENSG00000259460	464	1.13812	1.4297	1.15735	0.589358	0.823838	*	AC078909.1	lncRNA	novel transcript, antisense to MEIS2	-	-	-	-
ENSG00000287937	2562	1.48547	2.08049	1.15706	0.600586	0.824621	*	AC079753.2	lncRNA	novel transcript	-	-	-	-
ENSG00000285923	946	8.94224	11.6153	1.1567	0.0995124	0.280155	*	AL160171.1	lncRNA	Novel transcript	-	-	-	-
ENSG00000256006	270	23.5717	31.0226	1.15664	0.00988117	0.0456662	Up	AC084117.1	lncRNA	novel transcript	-	-	-	-
ENSG00000267002	6025	154.011	195.657	1.15652	0.262814	0.543612	*	AC060780.1	lncRNA	novel transcript	-	-	-	-
ENSG00000244479	819	63.389	82.0906	1.15618	6.32365e-05	0.000571144	Up	OR2A1-AS1	lncRNA	OR2A1 antisense RNA 1	-	-	-	-
ENSG00000234155	2595	97.5116	128.197	1.15411	2.65732e-05	0.000260979	Up	LINC02535	lncRNA	long intergenic non-protein coding RNA 2535	-	-	-	-
ENSG00000260583	557	8.15147	10.2205	1.15395	0.134208	0.347086	*	AP000223.1	lncRNA	novel transcript, antisense to MRPL39	-	-	-	-
ENSG00000286163	1052	8.54518	10.2858	1.15233	0.174509	0.41477	*	AC002377.1	lncRNA	novel transcript	-	-	-	-
ENSG00000243410	441	3.4814	4.38238	1.15004	0.366814	0.66415	*	PSMD6-AS1	lncRNA	PSMD6 antisense RNA 1	-	-	-	-
ENSG00000225140	1657	1.18616	1.49546	1.14993	0.637268	0.845678	*	AL358216.1	lncRNA	novel transcript	-	-	-	-
ENSG00000238284	1181	1.18616	1.49546	1.14993	0.637268	0.845678	*	LINC01448	lncRNA	long intergenic non-protein coding RNA 1448	-	-	-	-
ENSG00000242094	3539	59.1346	75.7338	1.14944	0.000123152	0.00103606	Up	FOXP1-IT1	lncRNA	FOXP1 intronic transcript 1	-	-	-	-
ENSG00000273102	591	2.76352	3.0548	1.14864	0.493491	0.779589	*	AP000569.1	lncRNA	novel transcript	-	-	-	-
ENSG00000272871	1269	17.2556	23.078	1.14699	0.0380749	0.135985	*	AL159169.2	lncRNA	novel transcript	-	-	-	-
ENSG00000243089	2508	6.22174	7.42342	1.14575	0.231867	0.501049	*	AC107029.1	lncRNA	novel transcript	-	-	-	-
ENSG00000230091	3121	6.61964	7.51178	1.14387	0.224086	0.490903	*	TMEM254-AS1	lncRNA	TMEM254 antisense RNA 1	-	-	-	-
ENSG00000275580	647	8.21643	10.6357	1.14293	0.322317	0.616458	*	AC022306.2	lncRNA	novel transcript, sense intronic to GALK2	-	-	-	-
ENSG00000260285	4063	45.4725	61.0194	1.14142	0.00244648	0.0142313	Up	AL133367.1	lncRNA	novel transcript, antisense to TRMT61A	-	-	-	-
ENSG00000255334	322	1.1141	1.41746	1.138	0.637609	0.845889	*	AP000907.2	lncRNA	novel transcript	-	-	-	-
ENSG00000270190	606	35.2172	44.3372	1.13716	0.00437415	0.0232436	Up	AC068491.3	lncRNA	novel transcript	-	-	-	-
ENSG00000205500	1966	1.55669	2.19976	1.13549	0.521658	0.79726	*	MAPRE3-AS1	lncRNA	MAPRE3 antisense RNA 1	-	-	-	-
ENSG00000272953	632	8.42926	10.9415	1.13451	0.169618	0.407318	*	AC092171.4	lncRNA	novel transcript	-	-	-	-
ENSG00000230534	651	1.18365	1.49697	1.13396	0.69281	0.874473	*	AL392046.1	lncRNA	novel transcript	-	-	-	-
ENSG00000274751	3867	10.1499	12.7074	1.13341	0.0985457	0.278838	*	AC120498.9	lncRNA	novel transcript, antisense to UBE2I	-	-	-	-
ENSG00000286677	1506	1.58155	2.22576	1.13221	0.615829	0.830644	*	AP006545.3	lncRNA	novel transcript	-	-	-	-
ENSG00000230454	2625	43.7983	55.9785	1.13191	0.00265589	0.0152143	Up	U73166.1	lncRNA	novel transcript	-	-	-	-
ENSG00000273142	3441	66.1985	82.6957	1.13178	0.000342883	0.0025631	Up	LINC02604	lncRNA	long intergenic non-protein coding RNA 2604	-	-	-	-
ENSG00000272719	515	1.18532	1.50922	1.13101	0.561382	0.817459	*	AC006483.2	lncRNA	novel transcript, antisense to ACTB	-	-	-	-
ENSG00000257759	565	1.53351	2.17376	1.1305	0.557676	0.814088	*	AL357153.2	lncRNA	novel transcript	-	-	-	-
ENSG00000287554	3376	1.53351	2.17376	1.1305	0.557676	0.814088	*	AC006364.1	lncRNA	novel transcript	-	-	-	-
ENSG00000260417	3455	66.328	86.339	1.13005	0.000141875	0.00117588	Up	AC092127.1	lncRNA	novel transcript	-	-	-	-
ENSG00000223764	1389	4.55248	6.45553	1.12763	0.386677	0.684852	*	LINC02593	lncRNA	long intergenic non-protein coding RNA 2593	-	-	-	-
ENSG00000244625	2578	134.082	168.35	1.12694	2.46952e-06	3.00812e-05	Up	MIATNB	lncRNA	MIAT neighbor	-	-	-	-
ENSG00000236883	461	3.95136	5.28244	1.12562	0.403665	0.703454	*	AP001615.1	lncRNA	novel transcript	-	-	-	-
ENSG00000223438	681	1.13728	1.45722	1.1255	0.608685	0.828661	*	AC235097.1	lncRNA	uncharacterized LOC645188	-	-	-	-
ENSG00000255394	1968	1.53183	1.55782	1.12508	0.623791	0.835917	*	C8orf49	lncRNA	chromosome 8 open reading frame 49	-	GO:0016021//integral component of membrane	-	-
ENSG00000258752	2805	1.53183	1.55782	1.12508	0.623791	0.835917	*	AL357093.2	lncRNA	novel transcript, antisense to FOXN3	-	-	-	-
ENSG00000286226	919	1.53183	1.55782	1.12508	0.623791	0.835917	*	AC093849.3	lncRNA	novel transcript	-	-	-	-
ENSG00000225434	2078	56.2328	75.0761	1.12422	0.00514771	0.0266758	Up	LINC01504	lncRNA	long intergenic non-protein coding RNA 1504	-	-	-	-
ENSG00000242808	4289	11.0752	14.6995	1.12396	0.107226	0.295977	*	SOX2-OT	lncRNA	SOX2 overlapping transcript	-	-	-	GO:0007275//multicellular organism development
ENSG00000237125	5303	6.38362	8.65039	1.12387	0.280265	0.566288	*	HAND2-AS1	lncRNA	HAND2 antisense RNA 1	-	-	-	-
ENSG00000235904	4161	22.49	29.0781	1.12381	0.0341887	0.124958	*	RBMS3-AS3	lncRNA	RBMS3 antisense RNA 3	-	-	-	-
ENSG00000272023	395	1.90487	2.23613	1.12366	0.536048	0.806861	*	AC010240.4	lncRNA	novel transcript	-	-	-	-
ENSG00000260823	444	84.617	110.06	1.1229	6.87266e-05	0.000615062	Up	AC026461.3	lncRNA	novel transcript	-	-	-	-
ENSG00000266538	317	41.9469	53.3168	1.12264	0.00119444	0.0076606	Up	AC005838.3	lncRNA	novel transcript	-	-	-	-
ENSG00000263718	749	10.1524	12.8266	1.12214	0.104645	0.290589	*	SEPTIN9-DT	lncRNA	SEPTIN9 divergent transcript	-	-	-	-
ENSG00000232110	1582	63.8915	80.9202	1.12195	8.04735e-05	0.000706717	Up	AL353751.1	lncRNA	novel transcript, antisense to LIPA	-	-	-	-
ENSG00000272473	861	11.656	14.9897	1.11954	0.13458	0.347432	*	AC006273.1	lncRNA	novel transcript	-	-	-	-
ENSG00000254662	2039	63.7081	80.8905	1.11923	0.0277849	0.105634	*	AP000781.1	lncRNA	novel transcript	-	-	-	-
ENSG00000273017	452	20.4874	26.2383	1.11827	0.0205649	0.0831364	*	AP000240.1	lncRNA	novel transcript, sense intronic BACH1	-	-	-	-
ENSG00000239467	1570	26.903	33.4403	1.11692	0.0131153	0.057709	*	AC007405.4	lncRNA	glutamate rich 2	-	-	GO:0005515//protein binding	-
ENSG00000267857	608	6.17872	7.5442	1.11593	0.235485	0.506164	*	AL133499.1	lncRNA	novel transcript	-	-	-	-
ENSG00000214049	2688	330.495	408.717	1.11506	6.74048e-06	7.52756e-05	Up	UCA1	lncRNA	urothelial cancer associated 1	-	-	-	GO:0010468//regulation of gene expression
ENSG00000231711	493	117.907	149.828	1.11451	2.79654e-06	3.36203e-05	Up	LINC00899	lncRNA	long intergenic non-protein coding RNA 899	-	-	-	-
ENSG00000232912	1052	1.18449	1.53522	1.11227	0.574727	0.820874	*	RERE-AS1	lncRNA	RERE antisense RNA 1	-	-	-	-
ENSG00000280145	26914	1717.62	2164.72	1.11214	0.423668	0.720856	*	CU638689.4	lncRNA	novel transcript	-	-	-	-
ENSG00000267016	1132	3.11171	3.8111	1.11152	0.348925	0.643903	*	AC111170.2	lncRNA	novel transcript, antisense to SEPT9	-	-	-	-
ENSG00000260912	1965	6.22174	7.64669	1.11131	0.233985	0.504223	*	AL158206.1	lncRNA	novel transcript, overlapping ACER2	-	-	-	-
ENSG00000286546	2297	168.682	216.317	1.10961	1.52259e-06	1.9248e-05	Up	AL079338.1	lncRNA	novel transcript, antisense to MACROD2	-	-	-	-
ENSG00000226953	1188	26.084	32.2015	1.10873	0.0157205	0.0668389	*	NCKAP5-AS2	lncRNA	NCKAP5 antisense RNA 2	-	-	-	-
ENSG00000273350	401	11.1928	14.9533	1.1085	0.153931	0.381726	*	AC004832.5	lncRNA	novel transcript, sense intronic to SEC14L2	-	-	-	-
ENSG00000205790	3071	7.78345	9.25954	1.10593	0.177555	0.419491	*	DPP9-AS1	lncRNA	DPP9 antisense RNA 1	-	-	-	-
ENSG00000265218	631	3.13573	3.87534	1.10512	0.390995	0.689738	*	AC103810.2	lncRNA	novel transcript, antisense to LRRC37A3	-	-	-	-
ENSG00000267328	660	2.71967	3.74874	1.10489	0.504778	0.784833	*	AC002398.2	lncRNA	novel transcript	-	-	-	-
ENSG00000225676	2210	3.11003	3.84934	1.10424	0.427254	0.723978	*	AC002378.1	lncRNA	novel transcript	-	-	-	-
ENSG00000255328	827	1.97442	2.35389	1.10321	0.48584	0.773091	*	AC136475.5	lncRNA	novel transcript	-	-	-	-
ENSG00000234789	470	1.85683	2.85055	1.10274	0.599929	0.824159	*	AL590369.1	lncRNA	novel transcript	-	-	-	-
ENSG00000273284	1003	35.4755	44.6667	1.10228	0.0136016	0.059402	*	AP001033.4	lncRNA	novel transcript, sense intronic to ANKRD12	-	-	-	-
ENSG00000286004	1617	2.27456	2.99092	1.10202	0.524194	0.79934	*	AC124944.3	lncRNA	novel transcript, antisense to TNK2	-	-	-	-
ENSG00000259520	2470	3.41436	4.47565	1.10046	0.400083	0.699827	*	AC051619.4	lncRNA	novel transcript, antisense to SLC28A2	-	-	-	-
ENSG00000268836	547	9.43539	11.6703	1.09994	0.192236	0.442117	*	Z69706.1	lncRNA	novel transcript	-	-	-	-
ENSG00000273129	825	9.9164	12.8129	1.09937	0.137928	0.353452	*	PACERR	lncRNA	PTGS2 antisense NFKB1 complex-mediated expression regulator RNA	-	-	-	-
ENSG00000261663	788	6.57578	8.39226	1.0989	0.233839	0.504112	*	AC009065.9	lncRNA	novel transcript, antisense to DCI	-	-	-	-
[truncated: 6,192 more rows]
