# Supplementary material for: Hypoxia-Regulated lncRNA USP2-AS1 Drives Head and Neck Squamous Cell Carcinoma Progression
Source: Cells. 2022 Oct 28;11(21):3407. doi: 10.3390/cells11213407 (PMC9655520; doi:10.3390/cells11213407)
Supplement: Supplementary file 1 [file cells-11-03407-s001.zip › cells-1912215-supplementary/suppl materials/Dataset 2.xlsx]

## Sheet: DCAF13-substrates-prediction
SwissProt ID (E3)	Gene Symbol (E3)	SwissProt ID (Substrate)	Gene Symbol(Substrate)	Species
Q9NV06	DCAF13	Q13950	RUNX2	H.sapiens
Q9NV06	DCAF13	P53805	RCAN1	H.sapiens
Q9NV06	DCAF13	P35222	CTNNB1	H.sapiens
Q9NV06	DCAF13	P14923	JUP	H.sapiens
Q9NV06	DCAF13	P04637	TP53	H.sapiens
Q9NV06	DCAF13	O95996	APC2	H.sapiens
Q9NV06	DCAF13	Q13535	ATR	H.sapiens
Q9NV06	DCAF13	Q03164	KMT2A	H.sapiens
Q9NV06	DCAF13	Q8NHM5	KDM2B	H.sapiens
Q9NV06	DCAF13	O00192	ARVCF	H.sapiens
Q9NV06	DCAF13	P78527	PRKDC	H.sapiens
Q9NV06	DCAF13	P26358	DNMT1	H.sapiens
Q9NV06	DCAF13	O75602	SPAG6	H.sapiens
Q9NV06	DCAF13	Q9NSC2	SALL1	H.sapiens
Q9NV06	DCAF13	Q7LFL8	CXXC5	H.sapiens
Q9NV06	DCAF13	O15105	SMAD7	H.sapiens
Q9NV06	DCAF13	P36897	TGFBR1	H.sapiens
Q9NV06	DCAF13	Q9Y5W3	KLF2	H.sapiens
Q9NV06	DCAF13	Q9H116	GZF1	H.sapiens
Q9NV06	DCAF13	P17535	JUND	H.sapiens
Q9NV06	DCAF13	Q9P2D1	CHD7	H.sapiens
Q9NV06	DCAF13	Q96BA8	CREB3L1	H.sapiens
Q9NV06	DCAF13	Q9UBP5	HEY2	H.sapiens
Q9NV06	DCAF13	Q13485	SMAD4	H.sapiens
Q9NV06	DCAF13	P10070	GLI2	H.sapiens
Q9NV06	DCAF13	P15172	MYOD1	H.sapiens
Q9NV06	DCAF13	Q13105	ZBTB17	H.sapiens
Q9NV06	DCAF13	P54132	BLM	H.sapiens
Q9NV06	DCAF13	Q02447	SP3	H.sapiens
Q9NV06	DCAF13	Q04206	RELA	H.sapiens
Q9NV06	DCAF13	O14936	CASK	H.sapiens
Q9NV06	DCAF13	P19838	NFKB1	H.sapiens
Q9NV06	DCAF13	Q00653	NFKB2	H.sapiens
Q9NV06	DCAF13	Q01201	RELB	H.sapiens
Q9NV06	DCAF13	Q04864	REL	H.sapiens
Q9NV06	DCAF13	Q12959	DLG1	H.sapiens
Q9NV06	DCAF13	Q13651	IL10RA	H.sapiens
Q9NV06	DCAF13	Q9Y4A5	TRRAP	H.sapiens
Q9NV06	DCAF13	Q86UL8	MAGI2	H.sapiens
Q9NV06	DCAF13	Q9BTU6	PI4K2A	H.sapiens
Q9NV06	DCAF13	Q96Q15	SMG1	H.sapiens
Q9NV06	DCAF13	P04198	MYCN	H.sapiens
Q9NV06	DCAF13	O94916	NFAT5	H.sapiens
Q9NV06	DCAF13	Q96KQ7	EHMT2	H.sapiens
Q9NV06	DCAF13	P49918	CDKN1C	H.sapiens
Q9NV06	DCAF13	Q9H4B4	PLK3	H.sapiens
